# Supplementary material for: Completion of rabies post-exposure prophylaxis in Ouagadougou, Burkina Faso, 2021–2023: A cross-sectional analysis of routine data
Source: PLoS Negl Trop Dis. 2026 Jul 6;20(7):e0014437. doi: 10.1371/journal.pntd.0014437 (PMC13362343; doi:10.1371/journal.pntd.0014437)
Supplement: S1 Dataset — This file contains the anonymized individual-level dataset used for the analyses reported in this study.Variables include year of treatment, sex, age group, place of residence (urban/rural), treatment indication, status of the biting animal, number of vaccine doses received, and treatment completion status. Anonymization: All direct identifiers were removed prior to data sharing. No names, addresses, telephone numbers, hospital identifiers, or exact dates are included. Individual ages were recoded into age groups to minimize the risk of indirect participant identification while preserving analytical utility. Data use note: The dataset is provided to sort transparency, reproducibility, and secondary analyses of rabies post-exposure prophylaxis completion in Ouagadougou, Burkina Faso. (XLSX) [file pntd.0014437.s004.xlsx]

## Sheet: Sheet1
Quelle année le traitement a lieu ?	Le sexe du patient	Quel est le milieu de residence ?	Informations relative a l'animal mordeur et au traitement	Quel est le motif du traitement ?	Devenir de l’animal mordeur?	Quel est le nombre de doses reçues ?	Le traitement est-il complet ?	Age_group
2021	Masculin	Milieu urbain		suspicion de rage	Animal disparu	5 doses	oui	15-29
2021	Masculin	Milieu urbain		suspicion de rage	Rage confirmée :	4 doses	oui	>=45
2023	Masculin	Milieu urbain		suspicion de rage	Rage confirmée :	5 doses	Oui	>=45
2021	Feminin	Milieu urbain		suspicion de rage	Animal disparu	1 dose	Non	>=45
2021	Masculin	Milieu urbain		Suspicion de rage	Non mentionné	5 doses	Oui	5-14
2021	Feminin	Milieu urbain		Prévention avec morsure	Non mentionné	2 doses	Non	5-14
2021	Masculin	Milieu urbain		Suspicion de rage	Non mentionné	4 doses	Oui	5-14
2021	Feminin	Milieu urbain		Suspicion de rage	Non mentionné	4 doses	Oui	<5
2021	Feminin	Milieu urbain		Suspicion de rage	Non mentionné	4 doses	Oui	5-14
2021	Masculin	Milieu urbain		Suspicion de rage	Rage confirmée :	5 doses	Oui	<5
2021	Feminin	Milieu urbain		Suspicion de rage	Non mentionné	4 doses	Oui	5-14
2021	Masculin	Milieu urbain		Suspicion de rage	Non mentionné	4 doses	Oui	15-29
2021	Feminin	Milieu urbain		Prévention avec morsure	Non mentionné	3 doses	Oui	>=45
2021	Masculin	Milieu urbain		Prévention sans morsure	Non mentionné	3 doses	Oui	15-29
2021	Feminin	Milieu urbain		Suspicion de rage	Non mentionné	4 doses	Oui	5-14
2021	Masculin	Milieu urbain		Suspicion de rage	Non mentionné	4 doses	Oui	30-44
2021	Feminin	Milieu urbain		Suspicion de rage	Non mentionné	4 doses	Oui	30-44
2021	Feminin	Milieu urbain		Suspicion de rage	Non mentionné	4 doses	Oui	30-44
2021	Masculin	Milieu urbain		Prévention avec morsure	Non mentionné	3 doses	Oui	5-14
2021	Masculin	Milieu urbain		Suspicion de rage	Non mentionné	2 doses	Non	5-14
2021	Masculin	Milieu urbain		Suspicion de rage	Non mentionné	4 doses	Oui	5-14
2021	Masculin	Milieu urbain		Suspicion de rage	Non mentionné	4 doses	Oui	<5
2021	Masculin	Milieu urbain		Suspicion de rage	Non mentionné	4 doses	Oui	5-14
2021	Masculin	Milieu rural		Suspicion de rage	Non mentionné	4 doses	Oui	5-14
2021	Masculin	Milieu rural		Suspicion de rage	Non mentionné	4 doses	Oui	5-14
2021	Masculin	Milieu rural		Suspicion de rage	Non mentionné	4 doses	Oui	5-14
2021	Feminin	Milieu rural		Suspicion de rage	Non mentionné	4 doses	Oui	5-14
2021	Masculin	Milieu urbain		Suspicion de rage	Non mentionné	4 doses	Oui	>=45
2021	Feminin	Milieu urbain		Prévention avec morsure	Non mentionné	1 dose	Non	5-14
2021	Masculin	Milieu urbain		Suspicion de rage	Non mentionné	4 doses	Oui	5-14
2021	Masculin	Milieu urbain		Suspicion de rage	Non mentionné	4 doses	Oui	5-14
2021	Masculin	Milieu urbain		Suspicion de rage	Non mentionné	2 doses	Non	5-14
2021	Masculin	Milieu urbain		Prévention avec morsure	Non mentionné	3 doses	Oui	5-14
2021	Feminin	Milieu urbain		Suspicion de rage	Non mentionné	3 doses	Oui	>=45
2021	Feminin	Milieu urbain		Suspicion de rage	Non mentionné	4 doses	Oui	>=45
2021	Feminin	Milieu urbain		Suspicion de rage	Non mentionné	5 doses	Oui	30-44
2021	Masculin	Milieu urbain		Suspicion de rage	Non mentionné	4 doses	Oui	>=45
2021	Masculin	Milieu urbain		Prévention avec morsure	Non mentionné	3 doses	Oui	15-29
2021	Masculin	Milieu urbain		Suspicion de rage	Non mentionné	4 doses	Oui	<5
2021	Masculin	Milieu urbain		Suspicion de rage	Non mentionné	4 doses	Oui	15-29
2021	Masculin	Milieu rural		Suspicion de rage	Non mentionné	4 doses	Oui	>=45
2021	Masculin	Milieu urbain		Suspicion de rage	Rage confirmée :	Doses emportées	Non	>=45
2021	Feminin	Milieu urbain		Suspicion de rage	Non mentionné	4 doses	Oui	30-44
2021	Masculin	Milieu urbain		Suspicion de rage	Non mentionné	4 doses	Oui	15-29
2021	Masculin	Milieu urbain		Prévention avec morsure	Non mentionné	3 doses	Oui	<5
2021	Feminin	Milieu urbain		Prévention avec morsure	Non mentionné	2 doses	Non	<5
2021	Masculin	Milieu urbain		Suspicion de rage	Non mentionné	4 doses	Oui	5-14
2021	Feminin	Milieu rural		Suspicion de rage	Non mentionné	2 doses	Non	5-14
2021	Feminin	Milieu urbain		Suspicion de rage	Non mentionné	4 doses	Oui	30-44
2021	Masculin	Milieu urbain		Suspicion de rage	Non mentionné	4 doses	Oui	30-44
2021	Masculin	Milieu rural		Suspicion de rage	Non mentionné	4 doses	Oui	5-14
2021	Feminin	Milieu urbain		Suspicion de rage	Non mentionné	3 doses	Non	>=45
2021	Feminin	Milieu urbain		Suspicion de rage	Non mentionné	4 doses	Oui	15-29
2021	Feminin	Milieu urbain		Suspicion de rage	Non mentionné	4 doses	Oui	5-14
2021	Masculin	Milieu urbain		Suspicion de rage	Non mentionné	4 doses	Oui	5-14
2023	Masculin	Milieu urbain		Suspicion de rage	Non mentionné	2 doses	Non	15-29
2023	Masculin	Milieu urbain		Suspicion de rage	Non mentionné	5 doses	Oui	5-14
2023	Feminin	Milieu urbain		Prévention sans morsure	Non mentionné	3 doses	Oui	5-14
2023	Masculin	Milieu urbain		Suspicion de rage	Non mentionné	4 doses	Oui	5-14
2023	Feminin	Milieu urbain		Suspicion de rage	Non mentionné	4 doses	Oui	<5
2023	Feminin	Milieu urbain		Suspicion de rage	Non mentionné	4 doses	Oui	5-14
2023	Masculin	Milieu urbain		Suspicion de rage	Non mentionné	4 doses	Oui	5-14
2023	Feminin	Milieu urbain		Suspicion de rage	Non mentionné	4 doses	Oui	5-14
2023	Feminin	Milieu urbain		Prévention avec morsure	Non mentionné	4 doses	Oui	>=45
2023	Masculin	Milieu urbain		Suspicion de rage	Non mentionné	4 doses	Oui	15-29
2023	Masculin	Milieu urbain		Prévention sans morsure	Non mentionné	4 doses	Oui	15-29
2023	Feminin	Milieu urbain		Suspicion de rage	Non mentionné	4 doses	Oui	5-14
2023	Masculin	Milieu urbain		Suspicion de rage	Non mentionné	4 doses	Oui	30-44
2023	Feminin	Milieu urbain		Suspicion de rage	Non mentionné	4 doses	Oui	30-44
2023	Feminin	Milieu urbain		Suspicion de rage	Non mentionné	4 doses	Oui	30-44
2023	Masculin	Milieu urbain		Prévention avec morsure	Non mentionné	3 doses	Oui	5-14
2023	Masculin	Milieu urbain		Suspicion de rage	Non mentionné	2 doses	Non	5-14
2023	Feminin	Milieu urbain		Suspicion de rage	Non mentionné	4 doses	Oui	5-14
2023	Masculin	Milieu urbain		Suspicion de rage	Non mentionné	4 doses	Oui	<5
2023	Feminin	Milieu urbain		Suspicion de rage	Non mentionné	4 doses	Oui	5-14
2023	Masculin	Milieu rural		Suspicion de rage	Non mentionné	4 doses	Oui	5-14
2023	Masculin	Milieu rural		Suspicion de rage	Non mentionné	4 doses	Oui	5-14
2023	Feminin	Milieu rural		Suspicion de rage	Non mentionné	4 doses	Oui	5-14
2023	Masculin	Milieu rural		Suspicion de rage	Non mentionné	4 doses	Oui	5-14
2023	Masculin	Milieu urbain		Suspicion de rage	Non mentionné	4 doses	Oui	>=45
2023	Feminin	Milieu urbain		Prévention avec morsure	Non mentionné	1 dose	Non	5-14
2023	Masculin	Milieu urbain		Suspicion de rage	Non mentionné	3 doses	Non	<5
2023	Masculin	Milieu urbain		Suspicion de rage	Non mentionné	3 doses	Non	15-29
2023	Feminin	Milieu urbain		Prévention sans morsure	Non mentionné	2 doses	Non	<5
2023	Masculin	Milieu urbain		Suspicion de rage	Non mentionné	3 doses	Non	15-29
2023	Masculin	Milieu urbain		Suspicion de rage	Non mentionné	4 doses	Oui	15-29
2023	Feminin	Milieu urbain		Suspicion de rage	Non mentionné	4 doses	Oui	15-29
2023	Feminin	Milieu urbain		Suspicion de rage	Non mentionné	3 doses	Non	5-14
2023	Feminin	Milieu urbain		Suspicion de rage	Non mentionné	3 doses	Non	5-14
2023	Masculin	Milieu urbain		Suspicion de rage	Non mentionné	3 doses	Non	<5
2023	Masculin	Milieu urbain		Suspicion de rage	Non mentionné	4 doses	Oui	5-14
2023	Masculin	Milieu urbain		Suspicion de rage	Non mentionné	4 doses	Oui	5-14
2023	Feminin	Milieu urbain		Suspicion de rage	Non mentionné	4 doses	Oui	5-14
2023	Masculin	Milieu urbain		Suspicion de rage	Non mentionné	4 doses	Oui	15-29
2023	Feminin	Milieu urbain		Suspicion de rage	Non mentionné	4 doses	Oui	30-44
2023	Feminin	Milieu urbain		Prévention sans morsure	Non mentionné	3 doses	Oui	5-14
2023	Masculin	Milieu urbain		Suspicion de rage	Non mentionné	3 doses	Non	5-14
2023	Masculin	Milieu urbain		Suspicion de rage	Non mentionné	4 doses	Oui	5-14
2023	Feminin	Milieu urbain		Suspicion de rage	Non mentionné	3 doses	Non	30-44
2023	Masculin	Milieu urbain		Suspicion de rage	Non mentionné	4 doses	Oui	>=45
2023	Masculin	Milieu urbain		Suspicion de rage	Non mentionné	4 doses	Oui	<5
2023	Masculin	Milieu urbain		Suspicion de rage	Non mentionné	3 doses	Non	<5
2023	Feminin	Milieu urbain		Suspicion de rage	Non mentionné	3 doses	Non	30-44
2023	Masculin	Milieu urbain		Suspicion de rage	Non mentionné	3 doses	Non	<5
2023	Masculin	Milieu urbain		Suspicion de rage	Non mentionné	2 doses	Non	30-44
2023	Masculin	Milieu urbain		Suspicion de rage	Non mentionné	4 doses	Oui	15-29
2023	Masculin	Milieu urbain		Prévention sans morsure	Non mentionné	2 doses	Non	<5
2023	Feminin	Milieu urbain		Suspicion de rage	Non mentionné	2 doses	Non	5-14
2023	Masculin	Milieu urbain		Suspicion de rage	Non mentionné	2 doses	Non	5-14
2023	Feminin	Milieu urbain		Suspicion de rage	Non mentionné	4 doses	Oui	15-29
2023	Feminin	Milieu urbain		Suspicion de rage	Non mentionné	2 doses	Non	<5
2023	Masculin	Milieu urbain		Suspicion de rage	Non mentionné	4 doses	Oui	30-44
2023	Masculin	Milieu rural		Suspicion de rage	Non mentionné	4 doses	Oui	5-14
2023	Masculin	Milieu rural		Suspicion de rage	Non mentionné	4 doses	Oui	>=45
2023	Masculin	Milieu urbain		Suspicion de rage	Non mentionné	4 doses	Oui	5-14
2023	Feminin	Milieu urbain		Suspicion de rage	Non mentionné	3 doses	Non	5-14
2023	Feminin	Milieu urbain		Suspicion de rage	Non mentionné	4 doses	Oui	<5
2023	Feminin	Milieu rural		Suspicion de rage	Non mentionné	3 doses	Non	<5
2023	Feminin	Milieu rural		Suspicion de rage	Non mentionné	5 doses	Oui	15-29
2023	Masculin	Milieu urbain		Suspicion de rage	Non mentionné	3 doses	Non	<5
2023	Masculin	Milieu urbain		Suspicion de rage	Non mentionné	4 doses	Oui	15-29
2023	Masculin	Milieu urbain		Suspicion de rage	Non mentionné	2 doses	Non	>=45
2023	Masculin	Milieu urbain		Suspicion de rage	Non mentionné	4 doses	Oui	<5
2023	Feminin	Milieu urbain		Suspicion de rage	Non mentionné	4 doses	Oui	5-14
2023	Masculin	Milieu urbain		Suspicion de rage	Non mentionné	2 doses	Non	30-44
2023	Feminin	Milieu urbain		Suspicion de rage	Non mentionné	4 doses	Oui	<5
2023	Feminin	Milieu urbain		Suspicion de rage	Non mentionné	4 doses	Oui	15-29
2023	Feminin	Milieu urbain		Suspicion de rage	Non mentionné	4 doses	Oui	5-14
2023	Feminin	Milieu urbain		Suspicion de rage	Non mentionné	5 doses	Oui	15-29
2023	Feminin	Milieu urbain		Suspicion de rage	Non mentionné	2 doses	Non	>=45
2023	Masculin	Milieu urbain		Suspicion de rage	Non mentionné	2 doses	Non	15-29
2023	Masculin	Milieu urbain		Suspicion de rage	Non mentionné	3 doses	Non	>=45
2023	Masculin	Milieu urbain		Suspicion de rage	Non mentionné	2 doses	Non	>=45
2023	Masculin	Milieu urbain		Suspicion de rage	Non mentionné	4 doses	Oui	>=45
2023	Masculin	Milieu urbain		Prévention sans morsure	Non mentionné	3 doses	Oui	5-14
2023	Masculin	Milieu urbain		Suspicion de rage	Non mentionné	2 doses	Non	>=45
2023	Masculin	Milieu urbain		Suspicion de rage	Non mentionné	2 doses	Non	30-44
2023	Feminin	Milieu rural		Suspicion de rage	Non mentionné	2 doses	Non	5-14
2023	Feminin	Milieu urbain		Suspicion de rage	Non mentionné	3 doses	Non	<5
2023	Feminin	Milieu urbain		Suspicion de rage	Non mentionné	3 doses	Non	>=45
2023	Masculin	Milieu urbain		Suspicion de rage	Non mentionné	4 doses	Oui	<5
2023	Feminin	Milieu urbain		Suspicion de rage	Non mentionné	3 doses	Non	5-14
2023	Masculin	Milieu urbain		Suspicion de rage	Non mentionné	3 doses	Non	>=45
2023	Masculin	Milieu urbain		Suspicion de rage	Non mentionné	2 doses	Non	5-14
2023	Feminin	Milieu rural		Suspicion de rage	Non mentionné	2 doses	Non	15-29
2023	Feminin	Milieu urbain		Suspicion de rage	Non mentionné	4 doses	Oui	30-44
2023	Masculin	Milieu urbain		Suspicion de rage	Non mentionné	4 doses	Oui	15-29
2023	Feminin	Milieu urbain		Suspicion de rage	Non mentionné	4 doses	Oui	15-29
2023	Feminin	Milieu urbain		Suspicion de rage	Non mentionné	4 doses	Oui	5-14
2023	Feminin	Milieu rural		Suspicion de rage	Non mentionné	2 doses	Non	<5
2023	Masculin	Milieu urbain		Suspicion de rage	Non mentionné	4 doses	Oui	5-14
2023	Feminin	Milieu urbain		Suspicion de rage	Non mentionné	4 doses	Oui	30-44
2023	Masculin	Milieu urbain		Suspicion de rage	Non mentionné	2 doses	Non	15-29
2023	Masculin	Milieu urbain		Prévention sans morsure	Non mentionné	3 doses	Oui	5-14
2023	Feminin	Milieu urbain		Suspicion de rage	Non mentionné	4 doses	Oui	15-29
2023	Masculin	Milieu urbain		Suspicion de rage	Non mentionné	3 doses	Non	15-29
2023	Masculin	Milieu urbain		Suspicion de rage	Non mentionné	3 doses	Non	15-29
2023	Feminin	Milieu urbain		Suspicion de rage	Non mentionné	4 doses	Oui	<5
2023	Masculin	Milieu rural		Suspicion de rage	Non mentionné	3 doses	Non	>=45
2023	Masculin	Milieu urbain		Suspicion de rage	Non mentionné	2 doses	Non	>=45
2023	Masculin	Milieu urbain		Suspicion de rage	Non mentionné	2 doses	Non	5-14
2023	Masculin	Milieu urbain		Suspicion de rage	Non mentionné	2 doses	Non	>=45
2023	Masculin	Milieu urbain		Suspicion de rage	Non mentionné	4 doses	Oui	5-14
2023	Feminin	Milieu urbain		Suspicion de rage	Non mentionné	3 doses	Non	5-14
2023	Masculin	Milieu urbain		Suspicion de rage	Non mentionné	2 doses	Non	5-14
2023	Masculin	Milieu urbain		Suspicion de rage	Non mentionné	2 doses	Non	15-29
2023	Masculin	Milieu urbain		Suspicion de rage	Non mentionné	3 doses	Non	>=45
2023	Feminin	Milieu rural		Suspicion de rage	Non mentionné	2 doses	Non	5-14
2023	Feminin	Milieu urbain		Suspicion de rage	Non mentionné	4 doses	Oui	5-14
2023	Masculin	Milieu urbain		Suspicion de rage	Non mentionné	4 doses	Oui	5-14
2023	Masculin	Milieu urbain		Suspicion de rage	Non mentionné	2 doses	Non	15-29
2023	Masculin	Milieu urbain		Suspicion de rage	Non mentionné	2 doses	Non	5-14
2023	Masculin	Milieu urbain		Suspicion de rage	Non mentionné	2 doses	Non	5-14
2023	Masculin	Milieu urbain		Suspicion de rage	Non mentionné	3 doses	Non	5-14
2023	Masculin	Milieu urbain		Suspicion de rage	Non mentionné	2 doses	Non	30-44
2023	Masculin	Milieu urbain		Suspicion de rage	Non mentionné	4 doses	Oui	5-14
2023	Masculin	Milieu urbain		Suspicion de rage	Non mentionné	2 doses	Non	>=45
2023	Feminin	Milieu urbain		Suspicion de rage	Non mentionné	2 doses	Non	15-29
2023	Masculin	Milieu rural		Suspicion de rage	Non mentionné	2 doses	Non	15-29
2023	Masculin	Milieu urbain		Suspicion de rage	Non mentionné	2 doses	Non	>=45
2023	Feminin	Milieu urbain		Suspicion de rage	Non mentionné	4 doses	Oui	<5
2023	Feminin	Milieu urbain		Suspicion de rage	Non mentionné	4 doses	Oui	5-14
2023	Masculin	Milieu urbain		Suspicion de rage	Non mentionné	2 doses	Non	15-29
2023	Feminin	Milieu urbain		Suspicion de rage	Non mentionné	4 doses	Oui	<5
2023	Masculin	Milieu urbain		Suspicion de rage	Non mentionné	4 doses	Oui	5-14
2023	Masculin	Milieu rural		Suspicion de rage	Non mentionné	4 doses	Oui	<5
2023	Feminin	Milieu urbain		Suspicion de rage	Non mentionné	3 doses	Non	5-14
2023	Masculin	Milieu urbain		Suspicion de rage	Non mentionné	4 doses	Oui	5-14
2023	Feminin	Milieu urbain		Suspicion de rage	Non mentionné	2 doses	Non	15-29
2023	Feminin	Milieu rural		Suspicion de rage	Non mentionné	4 doses	Oui	<5
2023	Feminin	Milieu rural		Suspicion de rage	Non mentionné	4 doses	Oui	5-14
2023	Feminin	Milieu urbain		Suspicion de rage	Non mentionné	3 doses	Non	15-29
2023	Feminin	Milieu urbain		Suspicion de rage	Non mentionné	4 doses	Oui	5-14
2023	Masculin	Milieu urbain		Suspicion de rage	Non mentionné	4 doses	Oui	5-14
2023	Feminin	Milieu urbain		Suspicion de rage	Non mentionné	4 doses	Oui	30-44
2023	Feminin	Milieu urbain		Suspicion de rage	Non mentionné	4 doses	Oui	5-14
2023	Masculin	Milieu urbain		Suspicion de rage	Non mentionné	3 doses	Non	15-29
2023	Masculin	Milieu urbain		Suspicion de rage	Non mentionné	3 doses	Non	>=45
2023	Masculin	Milieu urbain		Suspicion de rage	Non mentionné	2 doses	Non	<5
2023	Masculin	Milieu urbain		Suspicion de rage	Non mentionné	3 doses	Non	15-29
2023	Feminin	Milieu urbain		Suspicion de rage	Non mentionné	2 doses	Non	30-44
2023	Feminin	Milieu urbain		Suspicion de rage	Non mentionné	4 doses	Oui	<5
2023	Masculin	Milieu urbain		Suspicion de rage	Non mentionné	4 doses	Oui	15-29
2023	Masculin	Milieu urbain		Suspicion de rage	Non mentionné	4 doses	Oui	5-14
2023	Feminin	Milieu urbain		Suspicion de rage	Non mentionné	3 doses	Non	15-29
2023	Feminin	Milieu urbain		Suspicion de rage	Non mentionné	4 doses	Oui	>=45
2023	Masculin	Milieu urbain		Suspicion de rage	Non mentionné	4 doses	Oui	<5
2023	Feminin	Milieu urbain		Suspicion de rage	Non mentionné	4 doses	Oui	>=45
2023	Masculin	Milieu urbain		Suspicion de rage	Non mentionné	4 doses	Oui	<5
2023	Feminin	Milieu urbain		Suspicion de rage	Non mentionné	4 doses	Oui	>=45
2023	Masculin	Milieu urbain		Suspicion de rage	Non mentionné	3 doses	Non	30-44
2023	Feminin	Milieu urbain		Suspicion de rage	Non mentionné	3 doses	Non	30-44
2023	Masculin	Milieu urbain		Suspicion de rage	Non mentionné	3 doses	Non	<5
2023	Masculin	Milieu urbain		Suspicion de rage	Non mentionné	2 doses	Non	5-14
2023	Feminin	Milieu urbain		Suspicion de rage	Non mentionné	3 doses	Non	<5
2023	Feminin	Milieu urbain		Suspicion de rage	Non mentionné	2 doses	Non	5-14
2023	Masculin	Milieu urbain		Suspicion de rage	Non mentionné	3 doses	Non	5-14
2023	Masculin	Milieu urbain		Suspicion de rage	Non mentionné	2 doses	Non	<5
2023	Feminin	Milieu urbain		Suspicion de rage	Non mentionné	2 doses	Non	30-44
2023	Feminin	Milieu urbain		Suspicion de rage	Non mentionné	4 doses	Oui	30-44
2023	Masculin	Milieu urbain		Suspicion de rage	Non mentionné	2 doses	Non	5-14
2023	Masculin	Milieu urbain		Suspicion de rage	Non mentionné	2 doses	Non	>=45
2023	Masculin	Milieu urbain		Suspicion de rage	Non mentionné	3 doses	Non	15-29
2023	Masculin	Milieu urbain		Suspicion de rage	Non mentionné	3 doses	Non	5-14
2023	Feminin	Milieu urbain		Suspicion de rage	Non mentionné	4 doses	Oui	5-14
2023	Masculin	Milieu urbain		Suspicion de rage	Non mentionné	3 doses	Non	15-29
2023	Feminin	Milieu urbain		Suspicion de rage	Non mentionné	3 doses	Non	30-44
2023	Masculin	Milieu urbain		Suspicion de rage	Non mentionné	3 doses	Non	5-14
2023	Feminin	Milieu urbain		Suspicion de rage	Non mentionné	4 doses	Oui	30-44
2023	Masculin	Milieu urbain		Suspicion de rage	Non mentionné	3 doses	Non	15-29
2023	Masculin	Milieu urbain		Suspicion de rage	Non mentionné	3 doses	Non	>=45
2023	Masculin	Milieu rural		Suspicion de rage	Non mentionné	3 doses	Non	<5
2023	Feminin	Milieu urbain		Suspicion de rage	Non mentionné	4 doses	Oui	30-44
2023	Masculin	Milieu rural		Suspicion de rage	Non mentionné	4 doses	Oui	<5
2023	Feminin	Milieu urbain		Suspicion de rage	Non mentionné	3 doses	Non	<5
2023	Masculin	Milieu urbain		Suspicion de rage	Non mentionné	4 doses	Oui	15-29
2023	Masculin	Milieu urbain		Suspicion de rage	Non mentionné	4 doses	Oui	<5
2023	Masculin	Milieu urbain		Suspicion de rage	Non mentionné	4 doses	Oui	5-14
2023	Feminin	Milieu urbain		Suspicion de rage	Non mentionné	2 doses	Non	5-14
2023	Feminin	Milieu urbain		Suspicion de rage	Non mentionné	4 doses	Oui	30-44
2023	Feminin	Milieu urbain		Suspicion de rage	Non mentionné	2 doses	Non	15-29
2023	Masculin	Milieu urbain		Suspicion de rage	Non mentionné	3 doses	Non	15-29
2023	Masculin	Milieu urbain		Suspicion de rage	Non mentionné	3 doses	Non	5-14
2023	Feminin	Milieu rural		Suspicion de rage	Non mentionné	2 doses	Non	5-14
2023	Masculin	Milieu urbain		Suspicion de rage	Non mentionné	4 doses	Oui	15-29
2023	Feminin	Milieu urbain		Suspicion de rage	Non mentionné	3 doses	Non	5-14
2023	Masculin	Milieu urbain		Suspicion de rage	Non mentionné	2 doses	Non	>=45
2023	Feminin	Milieu urbain		Suspicion de rage	Non mentionné	2 doses	Non	<5
2023	Feminin	Milieu urbain		Suspicion de rage	Non mentionné	4 doses	Oui	30-44
2023	Masculin	Milieu urbain		Suspicion de rage	Non mentionné	3 doses	Non	5-14
2023	Masculin	Milieu urbain		Suspicion de rage	Non mentionné	4 doses	Oui	30-44
2023	Masculin	Milieu urbain		Suspicion de rage	Non mentionné	4 doses	Oui	30-44
2023	Masculin	Milieu urbain		Suspicion de rage	Non mentionné	3 doses	Non	5-14
2023	Masculin	Milieu urbain		Suspicion de rage	Non mentionné	2 doses	Non	30-44
2023	Masculin	Milieu urbain		Suspicion de rage	Non mentionné	2 doses	Non	30-44
2023	Masculin	Milieu urbain		Suspicion de rage	Non mentionné	4 doses	Oui	<5
2023	Masculin	Milieu rural		Suspicion de rage	Non mentionné	2 doses	Non	15-29
2023	Masculin	Milieu urbain		Suspicion de rage	Non mentionné	3 doses	Non	<5
2023	Masculin	Milieu urbain		Suspicion de rage	Non mentionné	2 doses	Non	15-29
2023	Masculin	Milieu urbain		Suspicion de rage	Non mentionné	4 doses	Oui	5-14
2023	Masculin	Milieu urbain		Suspicion de rage	Non mentionné	4 doses	Oui	5-14
2023	Feminin	Milieu urbain		Suspicion de rage	Non mentionné	4 doses	Oui	5-14
2023	Feminin	Milieu urbain		Suspicion de rage	Non mentionné	4 doses	Oui	5-14
2023	Feminin	Milieu urbain		Suspicion de rage	Non mentionné	2 doses	Non	5-14
2023	Masculin	Milieu urbain		Suspicion de rage	Non mentionné	3 doses	Non	5-14
2023	Feminin	Milieu urbain		Suspicion de rage	Non mentionné	3 doses	Non	>=45
2023	Feminin	Milieu urbain		Suspicion de rage	Non mentionné	3 doses	Non	30-44
2023	Masculin	Milieu urbain		Suspicion de rage	Non mentionné	4 doses	Oui	5-14
2023	Feminin	Milieu urbain		Suspicion de rage	Non mentionné	4 doses	Oui	5-14
2023	Masculin	Milieu urbain		Suspicion de rage	Non mentionné	4 doses	Oui	15-29
2023	Masculin	Milieu urbain		Suspicion de rage	Non mentionné	2 doses	Non	15-29
2023	Masculin	Milieu urbain		Suspicion de rage	Non mentionné	2 doses	Non	5-14
2023	Feminin	Milieu urbain		Suspicion de rage	Non mentionné	4 doses	Oui	5-14
2023	Masculin	Milieu urbain		Suspicion de rage	Non mentionné	2 doses	Non	>=45
2023	Feminin	Milieu urbain		Suspicion de rage	Non mentionné	2 doses	Non	15-29
2023	Masculin	Milieu urbain		Suspicion de rage	Non mentionné	4 doses	Oui	<5
2023	Masculin	Milieu urbain		Suspicion de rage	Non mentionné	4 doses	Oui	15-29
2023	Masculin	Milieu rural		Suspicion de rage	Non mentionné	2 doses	Non	<5
2023	Masculin	Milieu urbain		Suspicion de rage	Non mentionné	3 doses	Non	15-29
2023	Masculin	Milieu urbain		Suspicion de rage	Non mentionné	2 doses	Non	>=45
2023	Masculin	Milieu urbain		Suspicion de rage	Non mentionné	3 doses	Non	5-14
2023	Feminin	Milieu urbain		Suspicion de rage	Non mentionné	3 doses	Non	<5
2023	Masculin	Milieu rural		Suspicion de rage	Non mentionné	3 doses	Non	5-14
2023	Masculin	Milieu rural		Suspicion de rage	Non mentionné	3 doses	Non	<5
2023	Feminin	Milieu urbain		Suspicion de rage	Non mentionné	3 doses	Non	5-14
2023	Masculin	Milieu rural		Suspicion de rage	Non mentionné	3 doses	Non	5-14
2023	Masculin	Milieu urbain		Suspicion de rage	Non mentionné	3 doses	Non	5-14
2023	Masculin	Milieu urbain		Suspicion de rage	Non mentionné	3 doses	Non	5-14
2023	Masculin	Milieu urbain		Suspicion de rage	Non mentionné	2 doses	Non	<5
2023	Masculin	Milieu urbain		Suspicion de rage	Non mentionné	3 doses	Non	5-14
2023	Feminin	Milieu urbain		Suspicion de rage	Non mentionné	2 doses	Non	5-14
2023	Masculin	Milieu urbain		Suspicion de rage	Non mentionné	2 doses	Non	>=45
2023	Masculin	Milieu urbain		Suspicion de rage	Non mentionné	2 doses	Non	5-14
2023	Feminin	Milieu urbain		Suspicion de rage	Non mentionné	3 doses	Non	>=45
2023	Feminin	Milieu urbain		Suspicion de rage	Non mentionné	3 doses	Non	30-44
2023	Masculin	Milieu urbain		Suspicion de rage	Non mentionné	2 doses	Non	30-44
2023	Masculin	Milieu urbain		Suspicion de rage	Non mentionné	2 doses	Non	>=45
2023	Masculin	Milieu urbain		Suspicion de rage	Non mentionné	2 doses	Non	15-29
2023	Masculin	Milieu urbain		Suspicion de rage	Non mentionné	3 doses	Non	>=45
2023	Masculin	Milieu urbain		Suspicion de rage	Non mentionné	3 doses	Non	>=45
2023	Masculin	Milieu urbain		Suspicion de rage	Non mentionné	3 doses	Non	15-29
2023	Feminin	Milieu urbain		Suspicion de rage	Non mentionné	3 doses	Non	<5
2023	Feminin	Milieu urbain		Suspicion de rage	Non mentionné	2 doses	Non	>=45
2023	Feminin	Milieu urbain		Suspicion de rage	Non mentionné	2 doses	Non	>=45
2023	Masculin	Milieu urbain		Suspicion de rage	Non mentionné	2 doses	Non	>=45
2023	Feminin	Milieu urbain		Suspicion de rage	Non mentionné	4 doses	Oui	30-44
2023	Masculin	Milieu rural		Suspicion de rage	Non mentionné	2 doses	Non	<5
2023	Masculin	Milieu urbain		Suspicion de rage	Non mentionné	3 doses	Non	5-14
2023	Masculin	Milieu rural		Suspicion de rage	Non mentionné	4 doses	Oui	5-14
2023	Masculin	Milieu urbain		Suspicion de rage	Non mentionné	4 doses	Oui	>=45
2023	Feminin	Milieu urbain		Suspicion de rage	Non mentionné	2 doses	Non	>=45
2023	Feminin	Milieu urbain		Suspicion de rage	Non mentionné	3 doses	Non	30-44
2023	Feminin	Milieu urbain		Suspicion de rage	Non mentionné	4 doses	Oui	5-14
2023	Feminin	Milieu rural		Suspicion de rage	Non mentionné	2 doses	Non	5-14
2023	Feminin	Milieu urbain		Suspicion de rage	Non mentionné	2 doses	Non	15-29
2023	Masculin	Milieu urbain		Suspicion de rage	Non mentionné	2 doses	Non	30-44
2023	Masculin	Milieu urbain		Suspicion de rage	Non mentionné	3 doses	Non	5-14
2023	Feminin	Milieu urbain		Suspicion de rage	Non mentionné	4 doses	Oui	5-14
2023	Masculin	Milieu urbain		Suspicion de rage	Non mentionné	2 doses	Non	<5
2023	Masculin	Milieu urbain		Suspicion de rage	Non mentionné	3 doses	Non	5-14
2023	Masculin	Milieu urbain		Suspicion de rage	Non mentionné	4 doses	Oui	5-14
2023	Masculin	Milieu urbain		Suspicion de rage	Non mentionné	2 doses	Non	5-14
2023	Feminin	Milieu urbain		Suspicion de rage	Non mentionné	2 doses	Non	5-14
2023	Masculin	Milieu urbain		Prévention avec morsure	Non mentionné	4 doses	Oui	5-14
2023	Feminin	Milieu urbain		Suspicion de rage	Non mentionné	3 doses	Non	>=45
2023	Feminin	Milieu urbain		Suspicion de rage	Non mentionné	4 doses	Oui	5-14
2023	Masculin	Milieu urbain		Suspicion de rage	Non mentionné	4 doses	Oui	<5
2023	Feminin	Milieu rural		Suspicion de rage	Non mentionné	2 doses	Non	5-14
2023	Masculin	Milieu urbain		Suspicion de rage	Non mentionné	3 doses	Non	<5
2023	Masculin	Milieu urbain		Suspicion de rage	Non mentionné	4 doses	Oui	5-14
2023	Feminin	Milieu urbain		Suspicion de rage	Non mentionné	2 doses	Non	5-14
2023	Feminin	Milieu urbain		Suspicion de rage	Non mentionné	3 doses	Non	15-29
2023	Masculin	Milieu urbain		Suspicion de rage	Non mentionné	3 doses	Non	>=45
2023	Masculin	Milieu rural		Suspicion de rage	Non mentionné	2 doses	Non	5-14
2023	Feminin	Milieu urbain		Suspicion de rage	Non mentionné	2 doses	Non	5-14
2023	Masculin	Milieu urbain		Suspicion de rage	Non mentionné	3 doses	Non	>=45
2023	Masculin	Milieu urbain		Suspicion de rage	Non mentionné	4 doses	Oui	5-14
2023	Feminin	Milieu urbain		Suspicion de rage	Non mentionné	4 doses	Oui	5-14
2023	Feminin	Milieu urbain		Suspicion de rage	Non mentionné	3 doses	Non	30-44
2023	Masculin	Milieu urbain		Suspicion de rage	Non mentionné	3 doses	Non	5-14
2023	Feminin	Milieu urbain		Suspicion de rage	Non mentionné	2 doses	Non	<5
2023	Masculin	Milieu rural		Suspicion de rage	Non mentionné	2 doses	Non	15-29
2023	Masculin	Milieu urbain		Suspicion de rage	Non mentionné	2 doses	Non	>=45
2023	Masculin	Milieu urbain		Suspicion de rage	Non mentionné	2 doses	Non	15-29
2023	Feminin	Milieu urbain		Suspicion de rage	Non mentionné	2 doses	Non	<5
2023	Feminin	Milieu urbain		Suspicion de rage	Non mentionné	3 doses	Non	<5
2023	Masculin	Milieu urbain		Suspicion de rage	Non mentionné	3 doses	Non	<5
2023	Feminin	Milieu urbain		Suspicion de rage	Non mentionné	3 doses	Non	30-44
2023	Masculin	Milieu urbain		Suspicion de rage	Non mentionné	3 doses	Non	15-29
2023	Masculin	Milieu urbain		Suspicion de rage	Non mentionné	3 doses	Non	>=45
2023	Feminin	Milieu urbain		Suspicion de rage	Non mentionné	3 doses	Non	30-44
2023	Feminin	Milieu rural		Suspicion de rage	Non mentionné	2 doses	Non	5-14
2023	Feminin	Milieu urbain		Suspicion de rage	Non mentionné	4 doses	Oui	<5
2023	Masculin	Milieu urbain		Suspicion de rage	Non mentionné	2 doses	Non	>=45
2023	Feminin	Milieu urbain		Suspicion de rage	Non mentionné	3 doses	Non	<5
2023	Masculin	Milieu urbain		Suspicion de rage	Non mentionné	4 doses	Oui	>=45
2023	Feminin	Milieu urbain		Suspicion de rage	Non mentionné	2 doses	Non	15-29
2023	Masculin	Milieu urbain		Suspicion de rage	Non mentionné	2 doses	Non	>=45
2023	Feminin	Milieu urbain		Suspicion de rage	Non mentionné	3 doses	Non	15-29
2023	Masculin	Milieu urbain		Suspicion de rage	Non mentionné	2 doses	Non	30-44
2023	Masculin	Milieu urbain		Suspicion de rage	Non mentionné	2 doses	Non	5-14
2023	Feminin	Milieu urbain		Suspicion de rage	Non mentionné	2 doses	Non	5-14
2023	Feminin	Milieu urbain		Suspicion de rage	Non mentionné	2 doses	Non	30-44
2023	Masculin	Milieu urbain		Suspicion de rage	Non mentionné	3 doses	Non	15-29
2023	Masculin	Milieu urbain		Suspicion de rage	Non mentionné	2 doses	Non	30-44
2023	Masculin	Milieu urbain		Suspicion de rage	Non mentionné	3 doses	Non	>=45
2023	Feminin	Milieu urbain		Suspicion de rage	Non mentionné	3 doses	Non	<5
2023	Feminin	Milieu urbain		Suspicion de rage	Non mentionné	2 doses	Non	5-14
2023	Feminin	Milieu urbain		Suspicion de rage	Non mentionné	2 doses	Non	5-14
2023	Masculin	Milieu urbain		Suspicion de rage	Non mentionné	4 doses	Oui	<5
2023	Masculin	Milieu urbain		Suspicion de rage	Non mentionné	2 doses	Non	<5
2023	Feminin	Milieu urbain		Suspicion de rage	Non mentionné	2 doses	Non	5-14
2023	Masculin	Milieu urbain		Suspicion de rage	Non mentionné	4 doses	Oui	>=45
2023	Feminin	Milieu urbain		Suspicion de rage	Non mentionné	3 doses	Non	>=45
2023	Masculin	Milieu urbain		Suspicion de rage	Non mentionné	3 doses	Non	5-14
2023	Masculin	Milieu urbain		Suspicion de rage	Non mentionné	2 doses	Non	15-29
2023	Feminin	Milieu urbain		Suspicion de rage	Non mentionné	2 doses	Non	>=45
2023	Feminin	Milieu urbain		Suspicion de rage	Non mentionné	4 doses	Oui	5-14
2023	Masculin	Milieu urbain		Suspicion de rage	Non mentionné	4 doses	Oui	5-14
2023	Feminin	Milieu urbain		Suspicion de rage	Non mentionné	3 doses	Non	5-14
2023	Feminin	Milieu urbain		Suspicion de rage	Non mentionné	3 doses	Non	5-14
2023	Feminin	Milieu urbain		Suspicion de rage	Non mentionné	2 doses	Non	5-14
2023	Masculin	Milieu rural		Suspicion de rage	Non mentionné	4 doses	Oui	5-14
2023	Feminin	Milieu urbain		Suspicion de rage	Non mentionné	3 doses	Non	5-14
2023	Masculin	Milieu urbain		Suspicion de rage	Non mentionné	4 doses	Oui	<5
2023	Masculin	Milieu urbain		Suspicion de rage	Non mentionné	2 doses	Non	>=45
2023	Feminin	Milieu urbain		Suspicion de rage	Non mentionné	2 doses	Non	5-14
2023	Feminin	Milieu urbain		Suspicion de rage	Non mentionné	3 doses	Non	5-14
2023	Masculin	Milieu urbain		Suspicion de rage	Non mentionné	2 doses	Non	<5
2023	Feminin	Milieu urbain		Suspicion de rage	Non mentionné	2 doses	Non	5-14
2023	Feminin	Milieu urbain		Suspicion de rage	Non mentionné	2 doses	Non	30-44
2023	Feminin	Milieu urbain		Suspicion de rage	Non mentionné	2 doses	Non	15-29
2023	Feminin	Milieu urbain		Suspicion de rage	Non mentionné	3 doses	Non	15-29
2023	Feminin	Milieu urbain		Suspicion de rage	Non mentionné	2 doses	Non	5-14
2023	Masculin	Milieu urbain		Suspicion de rage	Non mentionné	2 doses	Non	15-29
2023	Masculin	Milieu rural		Suspicion de rage	Non mentionné	2 doses	Non	30-44
2023	Masculin	Milieu urbain		Suspicion de rage	Non mentionné	2 doses	Non	>=45
2023	Feminin	Milieu urbain		Suspicion de rage	Non mentionné	2 doses	Non	15-29
2023	Masculin	Milieu rural		Suspicion de rage	Non mentionné	2 doses	Non	>=45
2023	Feminin	Milieu rural		Suspicion de rage	Non mentionné	2 doses	Non	5-14
2023	Feminin	Milieu urbain		Suspicion de rage	Non mentionné	2 doses	Non	15-29
2023	Masculin	Milieu urbain		Suspicion de rage	Non mentionné	2 doses	Non	>=45
2023	Masculin	Milieu rural		Suspicion de rage	Non mentionné	4 doses	Oui	5-14
2023	Masculin	Milieu urbain		Suspicion de rage	Non mentionné	4 doses	Oui	>=45
2023	Feminin	Milieu rural		Suspicion de rage	Non mentionné	4 doses	Oui	>=45
2023	Masculin	Milieu urbain		Suspicion de rage	Non mentionné	2 doses	Non	<5
2023	Feminin	Milieu urbain		Suspicion de rage	Non mentionné	3 doses	Non	<5
2023	Masculin	Milieu urbain		Suspicion de rage	Non mentionné	2 doses	Non	<5
2023	Masculin	Milieu urbain		Prévention sans morsure	Non mentionné	3 doses	Oui	15-29
2023	Masculin	Milieu urbain		Prévention sans morsure	Non mentionné	3 doses	Oui	>=45
2023	Masculin	Milieu urbain		Suspicion de rage	Non mentionné	4 doses	Oui	30-44
2023	Masculin	Milieu rural		Suspicion de rage	Non mentionné	4 doses	Oui	5-14
2023	Feminin	Milieu urbain		Suspicion de rage	Non mentionné	2 doses	Non	>=45
2023	Masculin	Milieu urbain		Suspicion de rage	Non mentionné	2 doses	Non	<5
2023	Masculin	Milieu urbain		Suspicion de rage	Non mentionné	2 doses	Non	15-29
2023	Masculin	Milieu urbain		Suspicion de rage	Non mentionné	3 doses	Non	30-44
2023	Feminin	Milieu urbain		Suspicion de rage	Non mentionné	3 doses	Non	>=45
2023	Masculin	Milieu urbain		Suspicion de rage	Non mentionné	2 doses	Non	5-14
2023	Masculin	Milieu urbain		Suspicion de rage	Non mentionné	3 doses	Non	15-29
2023	Feminin	Milieu urbain		Suspicion de rage	Non mentionné	3 doses	Non	>=45
2023	Masculin	Milieu urbain		Suspicion de rage	Non mentionné	2 doses	Non	30-44
2023	Feminin	Milieu rural		Suspicion de rage	Non mentionné	2 doses	Non	<5
2023	Masculin	Milieu urbain		Suspicion de rage	Non mentionné	2 doses	Non	>=45
2023	Feminin	Milieu urbain		Suspicion de rage	Non mentionné	4 doses	Oui	<5
2023	Masculin	Milieu urbain		Suspicion de rage	Non mentionné	3 doses	Non	5-14
2023	Feminin	Milieu urbain		Suspicion de rage	Non mentionné	2 doses	Non	30-44
2023	Masculin	Milieu urbain		Suspicion de rage	Non mentionné	4 doses	Oui	>=45
2023	Masculin	Milieu urbain		Suspicion de rage	Non mentionné	3 doses	Non	<5
2023	Feminin	Milieu urbain		Suspicion de rage	Non mentionné	2 doses	Non	30-44
2023	Masculin	Milieu urbain		Suspicion de rage	Non mentionné	2 doses	Non	5-14
2023	Masculin	Milieu urbain		Suspicion de rage	Non mentionné	2 doses	Non	15-29
2023	Masculin	Milieu urbain		Suspicion de rage	Non mentionné	3 doses	Non	<5
2023	Masculin	Milieu urbain		Suspicion de rage	Non mentionné	2 doses	Non	>=45
2023	Masculin	Milieu urbain		Suspicion de rage	Non mentionné	2 doses	Non	5-14
2023	Masculin	Milieu urbain		Suspicion de rage	Non mentionné	3 doses	Non	<5
2023	Masculin	Milieu urbain		Suspicion de rage	Non mentionné	3 doses	Non	5-14
2023	Feminin	Milieu urbain		Suspicion de rage	Non mentionné	2 doses	Non	>=45
2023	Masculin	Milieu urbain		Suspicion de rage	Non mentionné	2 doses	Non	>=45
2023	Masculin	Milieu urbain		Suspicion de rage	Non mentionné	2 doses	Non	<5
2023	Masculin	Milieu urbain		Suspicion de rage	Non mentionné	2 doses	Non	5-14
2023	Masculin	Milieu rural		Suspicion de rage	Non mentionné	4 doses	Oui	5-14
2023	Masculin	Milieu urbain		Suspicion de rage	Non mentionné	2 doses	Non	5-14
2023	Feminin	Milieu urbain		Suspicion de rage	Non mentionné	2 doses	Non	>=45
2023	Masculin	Milieu urbain		Suspicion de rage	Non mentionné	2 doses	Non	<5
2023	Masculin	Milieu rural		Suspicion de rage	Non mentionné	2 doses	Non	30-44
2023	Feminin	Milieu urbain		Suspicion de rage	Non mentionné	2 doses	Non	<5
2023	Feminin	Milieu urbain		Suspicion de rage	Non mentionné	2 doses	Non	15-29
2023	Masculin	Milieu urbain		Suspicion de rage	Non mentionné	2 doses	Non	>=45
2023	Feminin	Milieu urbain		Suspicion de rage	Non mentionné	3 doses	Non	5-14
2023	Feminin	Milieu rural		Suspicion de rage	Non mentionné	4 doses	Oui	5-14
2023	Feminin	Milieu urbain		Suspicion de rage	Non mentionné	2 doses	Non	5-14
2023	Masculin	Milieu rural		Suspicion de rage	Non mentionné	2 doses	Non	>=45
2023	Masculin	Milieu urbain		Suspicion de rage	Non mentionné	3 doses	Non	5-14
2023	Masculin	Milieu urbain		Suspicion de rage	Non mentionné	4 doses	Oui	<5
2023	Feminin	Milieu rural		Suspicion de rage	Non mentionné	4 doses	Oui	>=45
2023	Feminin	Milieu urbain		Suspicion de rage	Rage confirmée :	4 doses	Oui	15-29
2023	Masculin	Milieu urbain		Suspicion de rage	Non mentionné	3 doses	Non	5-14
2023	Feminin	Milieu urbain		Suspicion de rage	Non mentionné	2 doses	Non	<5
2023	Masculin	Milieu urbain		Suspicion de rage	Non mentionné	4 doses	Oui	30-44
2023	Feminin	Milieu urbain		Suspicion de rage	Non mentionné	2 doses	Non	>=45
2023	Feminin	Milieu urbain		Suspicion de rage	Non mentionné	2 doses	Non	15-29
2023	Feminin	Milieu urbain		Suspicion de rage	Non mentionné	2 doses	Non	>=45
2023	Feminin	Milieu urbain		Suspicion de rage	Non mentionné	2 doses	Non	15-29
2023	Feminin	Milieu urbain		Suspicion de rage	Non mentionné	2 doses	Non	5-14
2023	Masculin	Milieu urbain		Suspicion de rage	Non mentionné	2 doses	Non	5-14
2023	Masculin	Milieu urbain		Suspicion de rage	Non mentionné	4 doses	Oui	30-44
2023	Masculin	Milieu urbain		Suspicion de rage	Non mentionné	2 doses	Non	5-14
2023	Masculin	Milieu rural		Suspicion de rage	Non mentionné	2 doses	Non	30-44
2023	Feminin	Milieu urbain		Suspicion de rage	Non mentionné	3 doses	Non	30-44
2023	Masculin	Milieu rural		Suspicion de rage	Non mentionné	4 doses	Oui	15-29
2023	Feminin	Milieu rural		Suspicion de rage	Non mentionné	2 doses	Non	<5
2023	Masculin	Milieu rural		Suspicion de rage	Non mentionné	4 doses	Oui	15-29
2023	Feminin	Milieu urbain		Suspicion de rage	Non mentionné	2 doses	Non	5-14
2023	Masculin	Milieu urbain		Suspicion de rage	Non mentionné	2 doses	Non	>=45
2023	Feminin	Milieu urbain		Suspicion de rage	Non mentionné	2 doses	Non	5-14
2023	Feminin	Milieu rural		Suspicion de rage	Rage confirmée :	4 doses	Oui	>=45
2023	Masculin	Milieu rural		Suspicion de rage	Rage confirmée :	4 doses	Oui	5-14
2023	Masculin	Milieu rural		Suspicion de rage	Rage confirmée :	4 doses	Oui	>=45
2023	Feminin	Milieu urbain		Suspicion de rage	Non mentionné	2 doses	Non	>=45
2023	Masculin	Milieu urbain		Suspicion de rage	Non mentionné	2 doses	Non	<5
2023	Masculin	Milieu rural		Suspicion de rage	Non mentionné	2 doses	Non	<5
2023	Feminin	Milieu urbain		Suspicion de rage	Non mentionné	3 doses	Non	5-14
2023	Feminin	Milieu urbain		Suspicion de rage	Non mentionné	2 doses	Non	5-14
2023	Feminin	Milieu urbain		Suspicion de rage	Non mentionné	2 doses	Non	30-44
2023	Masculin	Milieu rural		Suspicion de rage	Non mentionné	4 doses	Oui	>=45
2023	Masculin	Milieu rural		Suspicion de rage	Non mentionné	4 doses	Oui	5-14
2023	Masculin	Milieu rural		Suspicion de rage	Non mentionné	4 doses	Oui	5-14
2023	Feminin	Milieu urbain		Suspicion de rage	Non mentionné	2 doses	Non	5-14
2023	Feminin	Milieu rural		Suspicion de rage	Non mentionné	3 doses	Non	15-29
2023	Masculin	Milieu urbain		Suspicion de rage	Non mentionné	2 doses	Non	5-14
2023	Feminin	Milieu urbain		Suspicion de rage	Non mentionné	2 doses	Non	<5
2023	Feminin	Milieu rural		Suspicion de rage	Non mentionné	2 doses	Non	30-44
2023	Feminin	Milieu urbain		Suspicion de rage	Non mentionné	3 doses	Non	5-14
2023	Feminin	Milieu urbain		Suspicion de rage	Non mentionné	3 doses	Non	5-14
2023	Masculin	Milieu urbain		Suspicion de rage	Non mentionné	4 doses	Oui	5-14
2023	Feminin	Milieu urbain		Suspicion de rage	Non mentionné	4 doses	Oui	30-44
2023	Masculin	Milieu urbain		Suspicion de rage	Non mentionné	2 doses	Non	5-14
2023	Feminin	Milieu urbain		Suspicion de rage	Non mentionné	3 doses	Non	<5
2023	Feminin	Milieu urbain		Suspicion de rage	Non mentionné	4 doses	Oui	15-29
2023	Feminin	Milieu urbain		Suspicion de rage	Non mentionné	3 doses	Non	15-29
2023	Masculin	Milieu urbain		Suspicion de rage	Non mentionné	2 doses	Non	30-44
2023	Masculin	Milieu urbain		Suspicion de rage	Non mentionné	2 doses	Non	>=45
2023	Masculin	Milieu urbain		Suspicion de rage	Non mentionné	3 doses	Non	<5
2023	Masculin	Milieu urbain		Suspicion de rage	Non mentionné	2 doses	Non	5-14
2023	Masculin	Milieu urbain		Suspicion de rage	Non mentionné	3 doses	Non	<5
2023	Masculin	Milieu urbain		Suspicion de rage	Non mentionné	2 doses	Non	>=45
2023	Feminin	Milieu urbain		Suspicion de rage	Non mentionné	2 doses	Non	5-14
2023	Masculin	Milieu urbain		Suspicion de rage	Non mentionné	2 doses	Non	5-14
2023	Feminin	Milieu urbain		Suspicion de rage	Non mentionné	2 doses	Non	<5
2023	Masculin	Milieu urbain		Suspicion de rage	Non mentionné	2 doses	Non	5-14
2023	Masculin	Milieu urbain		Suspicion de rage	Non mentionné	2 doses	Non	5-14
2023	Masculin	Milieu urbain		Suspicion de rage	Non mentionné	2 doses	Non	5-14
2023	Feminin	Milieu urbain		Suspicion de rage	Non mentionné	2 doses	Non	>=45
2023	Masculin	Milieu urbain		Suspicion de rage	Non mentionné	4 doses	Oui	5-14
2023	Feminin	Milieu urbain		Suspicion de rage	Non mentionné	2 doses	Non	5-14
2023	Masculin	Milieu urbain		Suspicion de rage	Non mentionné	3 doses	Non	<5
2023	Feminin	Milieu urbain		Suspicion de rage	Non mentionné	4 doses	Oui	>=45
2023	Masculin	Milieu urbain		Suspicion de rage	Non mentionné	3 doses	Non	5-14
2023	Feminin	Milieu urbain		Suspicion de rage	Non mentionné	2 doses	Non	<5
2023	Feminin	Milieu urbain		Suspicion de rage	Non mentionné	3 doses	Non	>=45
2023	Feminin	Milieu urbain		Suspicion de rage	Non mentionné	4 doses	Oui	<5
2023	Feminin	Milieu urbain		Suspicion de rage	Non mentionné	4 doses	Oui	5-14
2023	Feminin	Milieu urbain		Suspicion de rage	Non mentionné	2 doses	Non	15-29
2023	Feminin	Milieu urbain		Suspicion de rage	Non mentionné	4 doses	Oui	<5
2023	Feminin	Milieu urbain		Suspicion de rage	Non mentionné	2 doses	Non	5-14
2023	Masculin	Milieu urbain		Suspicion de rage	Non mentionné	2 doses	Non	30-44
2023	Feminin	Milieu urbain		Suspicion de rage	Non mentionné	4 doses	Oui	30-44
2023	Feminin	Milieu rural		Suspicion de rage	Non mentionné	3 doses	Non	15-29
2023	Masculin	Milieu rural		Suspicion de rage	Non mentionné	3 doses	Non	30-44
2023	Masculin	Milieu urbain		Suspicion de rage	Non mentionné	4 doses	Oui	<5
2023	Feminin	Milieu urbain		Suspicion de rage	Non mentionné	2 doses	Non	15-29
2023	Masculin	Milieu urbain		Suspicion de rage	Non mentionné	3 doses	Non	30-44
2023	Feminin	Milieu urbain		Suspicion de rage	Non mentionné	Doses emportées	Non	30-44
2023	Masculin	Milieu urbain		Suspicion de rage	Non mentionné	3 doses	Non	30-44
2023	Masculin	Milieu urbain		Suspicion de rage	Non mentionné	3 doses	Non	5-14
2023	Masculin	Milieu urbain		Suspicion de rage	Non mentionné	2 doses	Non	5-14
2023	Masculin	Milieu urbain		Suspicion de rage	Non mentionné	2 doses	Non	5-14
2023	Masculin	Milieu urbain		Suspicion de rage	Non mentionné	2 doses	Non	5-14
2023	Masculin	Milieu urbain		Suspicion de rage	Non mentionné	2 doses	Non	30-44
2023	Feminin	Milieu rural		Suspicion de rage	Non mentionné	2 doses	Non	15-29
2023	Feminin	Milieu rural		Suspicion de rage	Non mentionné	2 doses	Non	5-14
2023	Feminin	Milieu rural		Suspicion de rage	Non mentionné	2 doses	Non	<5
2023	Masculin	Milieu urbain		Suspicion de rage	Non mentionné	2 doses	Non	<5
2023	Feminin	Milieu urbain		Suspicion de rage	Non mentionné	4 doses	Oui	>=45
2023	Feminin	Milieu urbain		Suspicion de rage	Non mentionné	4 doses	Oui	15-29
2023	Feminin	Milieu urbain		Suspicion de rage	Non mentionné	3 doses	Non	30-44
2023	Masculin	Milieu urbain		Suspicion de rage	Non mentionné	2 doses	Non	30-44
2023	Feminin	Milieu urbain		Suspicion de rage	Non mentionné	3 doses	Non	5-14
2023	Feminin	Milieu urbain		Suspicion de rage	Non mentionné	2 doses	Non	<5
2023	Feminin	Milieu urbain		Suspicion de rage	Non mentionné	4 doses	Oui	5-14
2023	Masculin	Milieu urbain		Suspicion de rage	Non mentionné	3 doses	Non	15-29
2023	Feminin	Milieu urbain		Suspicion de rage	Non mentionné	4 doses	Oui	30-44
2023	Feminin	Milieu urbain		Suspicion de rage	Non mentionné	2 doses	Non	5-14
2023	Masculin	Milieu urbain		Suspicion de rage	Non mentionné	4 doses	Oui	30-44
2023	Masculin	Milieu urbain		Suspicion de rage	Non mentionné	3 doses	Non	30-44
2023	Masculin	Milieu rural		Suspicion de rage	Non mentionné	2 doses	Non	>=45
2023	Feminin	Milieu urbain		Suspicion de rage	Non mentionné	2 doses	Non	5-14
2023	Feminin	Milieu urbain		Suspicion de rage	Non mentionné	4 doses	Oui	>=45
2023	Masculin	Milieu urbain		Suspicion de rage	Non mentionné	3 doses	Non	<5
2023	Feminin	Milieu urbain		Suspicion de rage	Non mentionné	2 doses	Non	5-14
2023	Feminin	Milieu urbain		Suspicion de rage	Non mentionné	3 doses	Non	15-29
2023	Masculin	Milieu urbain		Suspicion de rage	Non mentionné	4 doses	Oui	5-14
2023	Feminin	Milieu rural		Suspicion de rage	Non mentionné	2 doses	Non	5-14
2023	Masculin	Milieu urbain		Suspicion de rage	Non mentionné	2 doses	Non	15-29
2023	Masculin	Milieu urbain		Suspicion de rage	Non mentionné	3 doses	Non	>=45
2023	Feminin	Milieu urbain		Suspicion de rage	Non mentionné	3 doses	Non	15-29
2023	Masculin	Milieu urbain		Suspicion de rage	Non mentionné	3 doses	Non	5-14
2023	Masculin	Milieu urbain		Suspicion de rage	Non mentionné	4 doses	Oui	<5
2023	Masculin	Milieu urbain		Suspicion de rage	Non mentionné	4 doses	Oui	15-29
2023	Feminin	Milieu urbain		Suspicion de rage	Non mentionné	4 doses	Oui	5-14
2023	Masculin	Milieu rural		Suspicion de rage	Non mentionné	3 doses	Non	>=45
2023	Masculin	Milieu urbain		Suspicion de rage	Non mentionné	4 doses	Oui	<5
2023	Feminin	Milieu urbain		Suspicion de rage	Non mentionné	3 doses	Non	15-29
2023	Masculin	Milieu urbain		Suspicion de rage	Non mentionné	4 doses	Oui	5-14
2023	Masculin	Milieu rural		Suspicion de rage	Non mentionné	2 doses	Non	5-14
2023	Feminin	Milieu urbain		Suspicion de rage	Non mentionné	4 doses	Oui	5-14
2023	Feminin	Milieu urbain		Suspicion de rage	Non mentionné	4 doses	Oui	>=45
2023	Masculin	Milieu urbain		Suspicion de rage	Non mentionné	2 doses	Non	<5
2023	Masculin	Milieu urbain		Suspicion de rage	Non mentionné	2 doses	Non	15-29
2023	Masculin	Milieu urbain		Suspicion de rage	Non mentionné	2 doses	Non	30-44
2023	Masculin	Milieu urbain		Suspicion de rage	Non mentionné	3 doses	Non	30-44
2023	Masculin	Milieu rural		Suspicion de rage	Non mentionné	2 doses	Non	5-14
2023	Feminin	Milieu urbain		Suspicion de rage	Non mentionné	3 doses	Non	<5
2023	Masculin	Milieu urbain		Suspicion de rage	Non mentionné	3 doses	Non	5-14
2023	Masculin	Milieu urbain		Suspicion de rage	Non mentionné	2 doses	Non	5-14
2023	Feminin	Milieu urbain		Suspicion de rage	Non mentionné	2 doses	Non	15-29
2023	Masculin	Milieu urbain		Suspicion de rage	Rage confirmée :	5 doses	Oui	<5
2023	Masculin	Milieu rural		Suspicion de rage	Non mentionné	4 doses	Oui	5-14
2023	Masculin	Milieu urbain		Suspicion de rage	Non mentionné	4 doses	Oui	30-44
2023	Masculin	Milieu urbain		Suspicion de rage	Non mentionné	3 doses	Non	5-14
2023	Masculin	Milieu urbain		Suspicion de rage	Rage confirmée :	3 doses	Non	5-14
2023	Masculin	Milieu urbain		Suspicion de rage	Non mentionné	2 doses	Non	5-14
2023	Masculin	Milieu urbain		Suspicion de rage	Non mentionné	2 doses	Non	<5
2023	Masculin	Milieu urbain		Suspicion de rage	Non mentionné	4 doses	Oui	>=45
2023	Feminin	Milieu urbain		Suspicion de rage	Non mentionné	2 doses	Non	30-44
2023	Feminin	Milieu urbain		Suspicion de rage	Non mentionné	2 doses	Non	15-29
2023	Feminin	Milieu urbain		Suspicion de rage	Non mentionné	3 doses	Non	5-14
2023	Feminin	Milieu urbain		Suspicion de rage	Non mentionné	3 doses	Non	>=45
2023	Masculin	Milieu urbain		Suspicion de rage	Non mentionné	3 doses	Non	5-14
2023	Masculin	Milieu urbain		Suspicion de rage	Non mentionné	4 doses	Oui	<5
2023	Feminin	Milieu urbain		Suspicion de rage	Non mentionné	4 doses	Oui	>=45
2023	Feminin	Milieu urbain		Suspicion de rage	Non mentionné	4 doses	Oui	5-14
2023	Feminin	Milieu urbain		Suspicion de rage	Non mentionné	4 doses	Oui	5-14
2023	Masculin	Milieu urbain		Suspicion de rage	Non mentionné	4 doses	Oui	>=45
2023	Masculin	Milieu urbain		Suspicion de rage	Non mentionné	4 doses	Oui	<5
2023	Masculin	Milieu urbain		Suspicion de rage	Non mentionné	4 doses	Oui	5-14
2023	Masculin	Milieu rural		Suspicion de rage	Non mentionné	3 doses	Non	>=45
2023	Masculin	Milieu urbain		Suspicion de rage	Non mentionné	4 doses	Oui	30-44
2023	Masculin	Milieu urbain		Suspicion de rage	Non mentionné	2 doses	Non	<5
2023	Feminin	Milieu urbain		Suspicion de rage	Non mentionné	3 doses	Non	5-14
2023	Masculin	Milieu urbain		Suspicion de rage	Non mentionné	3 doses	Non	<5
2023	Feminin	Milieu urbain		Suspicion de rage	Non mentionné	2 doses	Non	>=45
2023	Feminin	Milieu urbain		Suspicion de rage	Non mentionné	2 doses	Non	15-29
2023	Feminin	Milieu urbain		Suspicion de rage	Non mentionné	4 doses	Oui	15-29
2023	Masculin	Milieu urbain		Suspicion de rage	Non mentionné	2 doses	Non	5-14
2023	Masculin	Milieu urbain		Suspicion de rage	Non mentionné	4 doses	Oui	30-44
2023	Feminin	Milieu urbain		Suspicion de rage	Non mentionné	2 doses	Non	5-14
2023	Masculin	Milieu urbain		Suspicion de rage	Non mentionné	4 doses	Oui	>=45
2023	Masculin	Milieu urbain		Suspicion de rage	Non mentionné	3 doses	Non	5-14
2023	Feminin	Milieu urbain		Suspicion de rage	Non mentionné	4 doses	Oui	5-14
2023	Masculin	Milieu urbain		Suspicion de rage	Non mentionné	2 doses	Non	<5
2023	Masculin	Milieu urbain		Suspicion de rage	Non mentionné	3 doses	Non	<5
2023	Feminin	Milieu urbain		Suspicion de rage	Non mentionné	3 doses	Non	5-14
2023	Masculin	Milieu urbain		Suspicion de rage	Non mentionné	2 doses	Non	5-14
2023	Feminin	Milieu urbain		Suspicion de rage	Non mentionné	2 doses	Non	30-44
2023	Feminin	Milieu urbain		Suspicion de rage	Non mentionné	4 doses	Oui	15-29
2023	Feminin	Milieu rural		Suspicion de rage	Non mentionné	4 doses	Oui	5-14
2023	Masculin	Milieu rural		Suspicion de rage	Non mentionné	4 doses	Oui	<5
2023	Feminin	Milieu urbain		Suspicion de rage	Non mentionné	3 doses	Non	5-14
2023	Masculin	Milieu urbain		Suspicion de rage	Non mentionné	3 doses	Non	<5
2023	Masculin	Milieu rural		Suspicion de rage	Non mentionné	3 doses	Non	<5
2023	Feminin	Milieu urbain		Suspicion de rage	Non mentionné	4 doses	Oui	5-14
2023	Masculin	Milieu urbain		Suspicion de rage	Non mentionné	4 doses	Oui	30-44
2023	Masculin	Milieu urbain		Suspicion de rage	Non mentionné	4 doses	Oui	>=45
2023	Feminin	Milieu urbain		Suspicion de rage	Non mentionné	3 doses	Non	>=45
2023	Masculin	Milieu urbain		Suspicion de rage	Non mentionné	4 doses	Oui	5-14
2023	Feminin	Milieu urbain		Suspicion de rage	Non mentionné	3 doses	Non	15-29
2023	Feminin	Milieu urbain		Suspicion de rage	Non mentionné	4 doses	Oui	30-44
2023	Feminin	Milieu urbain		Suspicion de rage	Non mentionné	4 doses	Oui	5-14
2023	Feminin	Milieu urbain		Suspicion de rage	Non mentionné	3 doses	Non	5-14
2023	Feminin	Milieu urbain		Suspicion de rage	Non mentionné	2 doses	Non	>=45
2023	Masculin	Milieu urbain		Suspicion de rage	Rage confirmée :	2 doses	Non	15-29
2023	Masculin	Milieu urbain		Prévention sans morsure	Non mentionné	3 doses	Oui	>=45
2023	Feminin	Milieu urbain		Suspicion de rage	Non mentionné	4 doses	Oui	<5
2023	Feminin	Milieu urbain		Suspicion de rage	Non mentionné	3 doses	Non	15-29
2023	Masculin	Milieu urbain		Suspicion de rage	Non mentionné	4 doses	Oui	5-14
2023	Feminin	Milieu urbain		Suspicion de rage	Non mentionné	3 doses	Non	>=45
2023	Feminin	Milieu urbain		Suspicion de rage	Non mentionné	4 doses	Oui	<5
2023	Masculin	Milieu urbain		Suspicion de rage	Non mentionné	4 doses	Oui	<5
2023	Feminin	Milieu urbain		Suspicion de rage	Non mentionné	4 doses	Oui	<5
2023	Masculin	Milieu urbain		Suspicion de rage	Non mentionné	4 doses	Oui	30-44
2023	Feminin	Milieu urbain		Suspicion de rage	Non mentionné	4 doses	Oui	<5
2023	Masculin	Milieu urbain		Suspicion de rage	Non mentionné	3 doses	Non	<5
2023	Masculin	Milieu urbain		Suspicion de rage	Non mentionné	4 doses	Oui	<5
2023	Masculin	Milieu urbain		Suspicion de rage	Non mentionné	2 doses	Non	>=45
2023	Feminin	Milieu urbain		Suspicion de rage	Non mentionné	2 doses	Non	5-14
2023	Feminin	Milieu urbain		Suspicion de rage	Non mentionné	2 doses	Non	30-44
2023	Feminin	Milieu urbain		Suspicion de rage	Non mentionné	2 doses	Non	<5
2023	Feminin	Milieu urbain		Suspicion de rage	Non mentionné	2 doses	Non	15-29
2023	Feminin	Milieu urbain		Suspicion de rage	Non mentionné	3 doses	Non	>=45
2023	Masculin	Milieu urbain		Suspicion de rage	Non mentionné	4 doses	Oui	>=45
2023	Feminin	Milieu urbain		Suspicion de rage	Non mentionné	4 doses	Oui	30-44
2023	Feminin	Milieu urbain		Suspicion de rage	Non mentionné	4 doses	Oui	<5
2023	Masculin	Milieu urbain		Suspicion de rage	Non mentionné	2 doses	Non	<5
2023	Feminin	Milieu urbain		Suspicion de rage	Non mentionné	4 doses	Oui	>=45
2023	Masculin	Milieu urbain		Suspicion de rage	Non mentionné	4 doses	Oui	5-14
2023	Masculin	Milieu urbain		Suspicion de rage	Non mentionné	4 doses	Oui	>=45
2023	Feminin	Milieu urbain		Suspicion de rage	Non mentionné	2 doses	Non	30-44
2023	Feminin	Milieu rural		Suspicion de rage	Non mentionné	4 doses	Oui	5-14
2023	Masculin	Milieu rural		Suspicion de rage	Non mentionné	3 doses	Non	>=45
2023	Feminin	Milieu rural		Suspicion de rage	Non mentionné	3 doses	Non	30-44
2023	Masculin	Milieu urbain		Suspicion de rage	Non mentionné	3 doses	Non	<5
2023	Feminin	Milieu urbain		Suspicion de rage	Non mentionné	4 doses	Oui	15-29
2023	Feminin	Milieu urbain		Suspicion de rage	Non mentionné	3 doses	Non	>=45
2023	Feminin	Milieu urbain		Suspicion de rage	Non mentionné	4 doses	Oui	5-14
2023	Masculin	Milieu rural		Suspicion de rage	Non mentionné	3 doses	Non	>=45
2023	Feminin	Milieu urbain		Suspicion de rage	Non mentionné	2 doses	Non	5-14
2023	Masculin	Milieu urbain		Suspicion de rage	Non mentionné	2 doses	Non	15-29
2023	Masculin	Milieu rural		Suspicion de rage	Non mentionné	2 doses	Non	30-44
2023	Masculin	Milieu urbain		Suspicion de rage	Non mentionné	3 doses	Non	<5
2023	Masculin	Milieu urbain		Suspicion de rage	Non mentionné	3 doses	Non	30-44
2023	Feminin	Milieu urbain		Suspicion de rage	Non mentionné	4 doses	Oui	30-44
2023	Masculin	Milieu urbain		Suspicion de rage	Non mentionné	4 doses	Oui	<5
2023	Masculin	Milieu urbain		Suspicion de rage	Non mentionné	3 doses	Non	<5
2023	Masculin	Milieu urbain		Suspicion de rage	Non mentionné	3 doses	Non	15-29
2023	Masculin	Milieu urbain		Suspicion de rage	Non mentionné	2 doses	Non	5-14
2023	Masculin	Milieu urbain		Suspicion de rage	Non mentionné	4 doses	Oui	30-44
2023	Feminin	Milieu urbain		Suspicion de rage	Non mentionné	3 doses	Non	30-44
2023	Feminin	Milieu urbain		Suspicion de rage	Non mentionné	4 doses	Oui	>=45
2023	Feminin	Milieu urbain		Suspicion de rage	Non mentionné	3 doses	Non	30-44
2023	Masculin	Milieu urbain		Suspicion de rage	Non mentionné	3 doses	Non	5-14
2023	Masculin	Milieu urbain		Suspicion de rage	Non mentionné	3 doses	Non	5-14
2023	Masculin	Milieu urbain		Suspicion de rage	Non mentionné	3 doses	Non	5-14
2023	Feminin	Milieu urbain		Suspicion de rage	Non mentionné	4 doses	Oui	5-14
2023	Feminin	Milieu urbain		Suspicion de rage	Non mentionné	3 doses	Non	5-14
2023	Masculin	Milieu urbain		Suspicion de rage	Non mentionné	2 doses	Non	5-14
2023	Masculin	Milieu rural		Suspicion de rage	Non mentionné	3 doses	Non	5-14
2023	Masculin	Milieu urbain		Suspicion de rage	Non mentionné	3 doses	Non	30-44
2023	Masculin	Milieu urbain		Suspicion de rage	Non mentionné	3 doses	Non	5-14
2023	Feminin	Milieu urbain		Suspicion de rage	Non mentionné	3 doses	Non	<5
2023	Masculin	Milieu urbain		Suspicion de rage	Non mentionné	3 doses	Non	30-44
2023	Masculin	Milieu urbain		Suspicion de rage	Non mentionné	4 doses	Oui	<5
2023	Feminin	Milieu urbain		Suspicion de rage	Non mentionné	4 doses	Oui	<5
2023	Masculin	Milieu urbain		Suspicion de rage	Non mentionné	2 doses	Non	>=45
2023	Feminin	Milieu rural		Suspicion de rage	Non mentionné	3 doses	Non	>=45
2023	Masculin	Milieu rural		Suspicion de rage	Non mentionné	3 doses	Non	30-44
2023	Masculin	Milieu urbain		Suspicion de rage	Non mentionné	3 doses	Non	15-29
2023	Feminin	Milieu urbain		Suspicion de rage	Non mentionné	3 doses	Non	<5
2023	Feminin	Milieu urbain		Suspicion de rage	Non mentionné	4 doses	Oui	>=45
2023	Masculin	Milieu urbain		Suspicion de rage	Non mentionné	3 doses	Non	30-44
2023	Masculin	Milieu urbain		Suspicion de rage	Non mentionné	3 doses	Non	5-14
2023	Feminin	Milieu urbain		Suspicion de rage	Non mentionné	3 doses	Non	<5
2023	Masculin	Milieu urbain		Suspicion de rage	Non mentionné	2 doses	Non	15-29
2023	Masculin	Milieu rural		Suspicion de rage	Non mentionné	4 doses	Oui	>=45
2023	Feminin	Milieu urbain		Suspicion de rage	Non mentionné	3 doses	Non	5-14
2023	Feminin	Milieu urbain		Suspicion de rage	Non mentionné	3 doses	Non	5-14
2023	Masculin	Milieu urbain		Suspicion de rage	Non mentionné	2 doses	Non	15-29
2023	Feminin	Milieu urbain		Suspicion de rage	Non mentionné	3 doses	Non	>=45
2023	Feminin	Milieu urbain		Suspicion de rage	Non mentionné	2 doses	Non	30-44
2023	Masculin	Milieu urbain		Suspicion de rage	Non mentionné	2 doses	Non	>=45
2023	Masculin	Milieu urbain		Suspicion de rage	Non mentionné	3 doses	Non	30-44
2023	Feminin	Milieu urbain		Suspicion de rage	Non mentionné	4 doses	Oui	15-29
2023	Feminin	Milieu urbain		Suspicion de rage	Non mentionné	4 doses	Oui	15-29
2023	Feminin	Milieu urbain		Suspicion de rage	Non mentionné	4 doses	Oui	5-14
2023	Masculin	Milieu urbain		Suspicion de rage	Non mentionné	4 doses	Oui	5-14
2023	Feminin	Milieu urbain		Suspicion de rage	Non mentionné	3 doses	Non	15-29
2023	Masculin	Milieu urbain		Suspicion de rage	Non mentionné	4 doses	Oui	<5
2023	Feminin	Milieu urbain		Suspicion de rage	Non mentionné	4 doses	Oui	<5
2023	Masculin	Milieu urbain		Suspicion de rage	Non mentionné	2 doses	Non	15-29
2023	Masculin	Milieu urbain		Suspicion de rage	Non mentionné	4 doses	Oui	30-44
2023	Feminin	Milieu urbain		Suspicion de rage	Non mentionné	4 doses	Oui	15-29
2023	Masculin	Milieu urbain		Suspicion de rage	Non mentionné	4 doses	Oui	<5
2023	Masculin	Milieu urbain		Suspicion de rage	Non mentionné	2 doses	Non	5-14
2023	Masculin	Milieu urbain		Suspicion de rage	Non mentionné	3 doses	Non	30-44
2023	Feminin	Milieu urbain		Suspicion de rage	Non mentionné	3 doses	Non	<5
2023	Feminin	Milieu urbain		Suspicion de rage	Non mentionné	3 doses	Non	<5
2023	Masculin	Milieu urbain		Suspicion de rage	Non mentionné	3 doses	Non	<5
2023	Feminin	Milieu urbain		Suspicion de rage	Non mentionné	3 doses	Non	30-44
2023	Masculin	Milieu urbain		Suspicion de rage	Non mentionné	2 doses	Non	15-29
2023	Masculin	Milieu urbain		Suspicion de rage	Non mentionné	3 doses	Non	<5
2023	Masculin	Milieu rural		Suspicion de rage	Non mentionné	2 doses	Non	5-14
2023	Masculin	Milieu urbain		Suspicion de rage	Non mentionné	2 doses	Non	<5
2023	Feminin	Milieu urbain		Suspicion de rage	Non mentionné	4 doses	Oui	>=45
2023	Masculin	Milieu urbain		Suspicion de rage	Non mentionné	3 doses	Non	5-14
2023	Masculin	Milieu urbain		Suspicion de rage	Non mentionné	3 doses	Non	<5
2023	Feminin	Milieu urbain		Suspicion de rage	Non mentionné	3 doses	Non	15-29
2023	Feminin	Milieu urbain		Suspicion de rage	Non mentionné	4 doses	Oui	<5
2023	Masculin	Milieu urbain		Suspicion de rage	Non mentionné	2 doses	Non	15-29
2023	Masculin	Milieu rural		Suspicion de rage	Non mentionné	3 doses	Non	15-29
2023	Masculin	Milieu rural		Suspicion de rage	Non mentionné	3 doses	Non	30-44
2023	Feminin	Milieu urbain		Suspicion de rage	Non mentionné	4 doses	Oui	>=45
2023	Feminin	Milieu urbain		Suspicion de rage	Non mentionné	2 doses	Non	15-29
2023	Masculin	Milieu urbain		Suspicion de rage	Non mentionné	2 doses	Non	<5
2023	Masculin	Milieu urbain		Suspicion de rage	Non mentionné	2 doses	Non	5-14
2023	Masculin	Milieu urbain		Suspicion de rage	Non mentionné	3 doses	Non	5-14
2023	Masculin	Milieu urbain		Suspicion de rage	Non mentionné	3 doses	Non	15-29
2023	Feminin	Milieu urbain		Suspicion de rage	Non mentionné	3 doses	Non	30-44
2023	Feminin	Milieu urbain		Suspicion de rage	Non mentionné	3 doses	Non	>=45
2023	Feminin	Milieu urbain		Suspicion de rage	Non mentionné	3 doses	Non	30-44
2023	Feminin	Milieu urbain		Suspicion de rage	Non mentionné	3 doses	Non	>=45
2023	Masculin	Milieu urbain		Suspicion de rage	Non mentionné	2 doses	Non	<5
2023	Masculin	Milieu urbain		Suspicion de rage	Non mentionné	3 doses	Non	15-29
2023	Feminin	Milieu urbain		Suspicion de rage	Non mentionné	2 doses	Non	15-29
2023	Feminin	Milieu urbain		Suspicion de rage	Non mentionné	3 doses	Non	5-14
2023	Masculin	Milieu urbain		Suspicion de rage	Non mentionné	3 doses	Non	15-29
2023	Feminin	Milieu urbain		Suspicion de rage	Non mentionné	2 doses	Non	15-29
2023	Masculin	Milieu rural		Suspicion de rage	Non mentionné	3 doses	Non	5-14
2023	Feminin	Milieu urbain		Suspicion de rage	Non mentionné	3 doses	Non	15-29
2023	Feminin	Milieu urbain		Suspicion de rage	Non mentionné	2 doses	Non	5-14
2023	Masculin	Milieu urbain		Suspicion de rage	Non mentionné	3 doses	Non	30-44
2023	Feminin	Milieu urbain		Suspicion de rage	Non mentionné	2 doses	Non	15-29
2023	Masculin	Milieu urbain		Suspicion de rage	Non mentionné	2 doses	Non	5-14
2023	Masculin	Milieu rural		Suspicion de rage	Non mentionné	2 doses	Non	<5
2023	Masculin	Milieu urbain		Suspicion de rage	Non mentionné	2 doses	Non	<5
2023	Feminin	Milieu urbain		Suspicion de rage	Non mentionné	3 doses	Non	5-14
2023	Masculin	Milieu urbain		Suspicion de rage	Non mentionné	3 doses	Non	>=45
2023	Feminin	Milieu urbain		Suspicion de rage	Non mentionné	3 doses	Non	30-44
2023	Feminin	Milieu urbain		Suspicion de rage	Non mentionné	3 doses	Non	<5
2023	Masculin	Milieu urbain		Suspicion de rage	Non mentionné	3 doses	Non	5-14
2023	Feminin	Milieu urbain		Suspicion de rage	Non mentionné	2 doses	Non	30-44
2023	Masculin	Milieu urbain		Suspicion de rage	Non mentionné	3 doses	Non	5-14
2023	Masculin	Milieu rural		Suspicion de rage	Non mentionné	2 doses	Non	5-14
2023	Masculin	Milieu urbain		Suspicion de rage	Non mentionné	3 doses	Non	<5
2023	Masculin	Milieu rural		Suspicion de rage	Non mentionné	3 doses	Non	30-44
2023	Feminin	Milieu urbain		Suspicion de rage	Non mentionné	3 doses	Non	15-29
2023	Masculin	Milieu urbain		Suspicion de rage	Non mentionné	3 doses	Non	30-44
2023	Masculin	Milieu urbain		Suspicion de rage	Non mentionné	3 doses	Non	<5
2023	Masculin	Milieu urbain		Suspicion de rage	Non mentionné	3 doses	Non	<5
2023	Feminin	Milieu urbain		Suspicion de rage	Non mentionné	3 doses	Non	30-44
2023	Feminin	Milieu urbain		Suspicion de rage	Non mentionné	3 doses	Non	5-14
2023	Masculin	Milieu urbain		Suspicion de rage	Non mentionné	2 doses	Non	15-29
2023	Masculin	Milieu rural		Suspicion de rage	Non mentionné	2 doses	Non	<5
2023	Feminin	Milieu urbain		Suspicion de rage	Non mentionné	2 doses	Non	5-14
2023	Masculin	Milieu urbain		Suspicion de rage	Non mentionné	2 doses	Non	>=45
2023	Feminin	Milieu urbain		Suspicion de rage	Non mentionné	2 doses	Non	5-14
2023	Feminin	Milieu urbain		Suspicion de rage	Non mentionné	3 doses	Non	<5
2023	Masculin	Milieu urbain		Suspicion de rage	Non mentionné	3 doses	Non	<5
2023	Feminin	Milieu urbain		Suspicion de rage	Non mentionné	3 doses	Non	5-14
2023	Masculin	Milieu urbain		Suspicion de rage	Non mentionné	2 doses	Non	30-44
2023	Masculin	Milieu urbain		Suspicion de rage	Non mentionné	2 doses	Non	<5
2023	Masculin	Milieu urbain		Suspicion de rage	Non mentionné	2 doses	Non	15-29
2023	Masculin	Milieu urbain		Suspicion de rage	Non mentionné	2 doses	Non	5-14
2023	Feminin	Milieu urbain		Suspicion de rage	Non mentionné	2 doses	Non	<5
2023	Feminin	Milieu urbain		Suspicion de rage	Non mentionné	2 doses	Non	30-44
2023	Masculin	Milieu urbain		Suspicion de rage	Non mentionné	3 doses	Non	5-14
2023	Feminin	Milieu urbain		Suspicion de rage	Non mentionné	2 doses	Non	15-29
2023	Masculin	Milieu urbain		Suspicion de rage	Non mentionné	2 doses	Non	5-14
2023	Masculin	Milieu rural		Suspicion de rage	Non mentionné	2 doses	Non	5-14
2023	Feminin	Milieu urbain		Suspicion de rage	Non mentionné	3 doses	Non	15-29
2023	Masculin	Milieu urbain		Suspicion de rage	Non mentionné	2 doses	Non	5-14
2023	Feminin	Milieu urbain		Suspicion de rage	Non mentionné	2 doses	Non	5-14
2023	Masculin	Milieu rural		Suspicion de rage	Non mentionné	2 doses	Non	>=45
2023	Feminin	Milieu urbain		Suspicion de rage	Non mentionné	2 doses	Non	>=45
2023	Masculin	Milieu urbain		Suspicion de rage	Non mentionné	3 doses	Non	<5
2023	Feminin	Milieu urbain		Suspicion de rage	Rage confirmée :	2 doses	Non	30-44
2023	Feminin	Milieu urbain		Suspicion de rage	Non mentionné	2 doses	Non	30-44
2023	Masculin	Milieu urbain		Suspicion de rage	Non mentionné	2 doses	Non	15-29
2023	Masculin	Milieu urbain		Suspicion de rage	Non mentionné	2 doses	Non	5-14
2023	Masculin	Milieu urbain		Suspicion de rage	Non mentionné	2 doses	Non	<5
2023	Masculin	Milieu urbain		Suspicion de rage	Non mentionné	3 doses	Non	>=45
2023	Masculin	Milieu urbain		Suspicion de rage	Non mentionné	2 doses	Non	>=45
2023	Masculin	Milieu urbain		Suspicion de rage	Non mentionné	2 doses	Non	>=45
2023	Masculin	Milieu urbain		Suspicion de rage	Non mentionné	2 doses	Non	>=45
2023	Feminin	Milieu urbain		Suspicion de rage	Non mentionné	2 doses	Non	15-29
2023	Masculin	Milieu rural		Suspicion de rage	Non mentionné	2 doses	Non	>=45
2023	Masculin	Milieu urbain		Suspicion de rage	Non mentionné	2 doses	Non	>=45
2023	Masculin	Milieu urbain		Suspicion de rage	Non mentionné	2 doses	Non	5-14
2023	Masculin	Milieu urbain		Suspicion de rage	Non mentionné	3 doses	Non	<5
2023	Masculin	Milieu urbain		Suspicion de rage	Non mentionné	2 doses	Non	>=45
2023	Masculin	Milieu urbain		Suspicion de rage	Non mentionné	2 doses	Non	5-14
2023	Masculin	Milieu urbain		Suspicion de rage	Non mentionné	2 doses	Non	>=45
2023	Masculin	Milieu urbain		Suspicion de rage	Non mentionné	2 doses	Non	>=45
2023	Masculin	Milieu urbain		Suspicion de rage	Non mentionné	2 doses	Non	>=45
2023	Masculin	Milieu urbain		Suspicion de rage	Non mentionné	2 doses	Non	>=45
2023	Feminin	Milieu urbain		Suspicion de rage	Non mentionné	2 doses	Non	>=45
2023	Masculin	Milieu urbain		Suspicion de rage	Non mentionné	2 doses	Non	>=45
2023	Feminin	Milieu urbain		Suspicion de rage	Non mentionné	2 doses	Non	>=45
2023	Feminin	Milieu urbain		Suspicion de rage	Non mentionné	2 doses	Non	>=45
2023	Masculin	Milieu urbain		Suspicion de rage	Non mentionné	2 doses	Non	>=45
2023	Feminin	Milieu urbain		Prévention sans morsure	Non mentionné	2 doses	Non	>=45
2023	Masculin	Milieu urbain		Suspicion de rage	Non mentionné	2 doses	Non	>=45
2023	Feminin	Milieu urbain		Suspicion de rage	Non mentionné	2 doses	Non	>=45
2023	Masculin	Milieu urbain		Suspicion de rage	Non mentionné	2 doses	Non	>=45
2023	Masculin	Milieu urbain		Suspicion de rage	Non mentionné	2 doses	Non	5-14
2023	Feminin	Milieu urbain		Suspicion de rage	Non mentionné	2 doses	Non	15-29
2023	Masculin	Milieu urbain		Suspicion de rage	Non mentionné	2 doses	Non	>=45
2023	Masculin	Milieu urbain		Suspicion de rage	Non mentionné	3 doses	Non	5-14
2023	Masculin	Milieu urbain		Suspicion de rage	Non mentionné	2 doses	Non	5-14
2023	Masculin	Milieu urbain		Suspicion de rage	Non mentionné	2 doses	Non	5-14
2023	Feminin	Milieu urbain		Suspicion de rage	Non mentionné	2 doses	Non	30-44
2023	Masculin	Milieu urbain		Suspicion de rage	Non mentionné	2 doses	Non	30-44
2023	Masculin	Milieu urbain		Suspicion de rage	Non mentionné	2 doses	Non	15-29
2023	Masculin	Milieu urbain		Suspicion de rage	Non mentionné	2 doses	Non	<5
2023	Feminin	Milieu urbain		Suspicion de rage	Non mentionné	2 doses	Non	5-14
2023	Masculin	Milieu urbain		Suspicion de rage	Non mentionné	2 doses	Non	5-14
2023	Feminin	Milieu urbain		Suspicion de rage	Non mentionné	2 doses	Non	<5
2023	Feminin	Milieu urbain		Suspicion de rage	Non mentionné	2 doses	Non	>=45
2023	Masculin	Milieu urbain		Suspicion de rage	Non mentionné	2 doses	Non	15-29
2023	Masculin	Milieu urbain		Suspicion de rage	Non mentionné	2 doses	Non	>=45
2023	Masculin	Milieu urbain		Suspicion de rage	Non mentionné	2 doses	Non	>=45
2023	Masculin	Milieu urbain		Suspicion de rage	Non mentionné	2 doses	Non	>=45
2023	Feminin	Milieu urbain		Suspicion de rage	Non mentionné	3 doses	Non	<5
2023	Masculin	Milieu urbain		Suspicion de rage	Non mentionné	2 doses	Non	15-29
2023	Masculin	Milieu urbain		Suspicion de rage	Non mentionné	2 doses	Non	30-44
2023	Masculin	Milieu urbain		Suspicion de rage	Non mentionné	2 doses	Non	15-29
2023	Masculin	Milieu urbain		Suspicion de rage	Non mentionné	2 doses	Non	<5
2021	Masculin	Milieu urbain		Suspicion de rage	Non mentionné	3 doses	Non	15-29
2021	Masculin	Milieu urbain		Suspicion de rage	Non mentionné	5 doses	Oui	5-14
2021	Feminin	Milieu urbain		Prévention sans morsure	Non mentionné	3 doses	Oui	5-14
2021	Masculin	Milieu urbain		Suspicion de rage	Non mentionné	4 doses	Oui	5-14
2021	Feminin	Milieu urbain		Suspicion de rage	Non mentionné	4 doses	Oui	<5
2021	Feminin	Milieu urbain		Suspicion de rage	Non mentionné	4 doses	Oui	5-14
2021	Masculin	Milieu urbain		Suspicion de rage	Rage confirmée :	5 doses	Oui	<5
2021	Feminin	Milieu urbain		Suspicion de rage	Non mentionné	4 doses	Oui	5-14
2021	Feminin	Milieu urbain		Suspicion de rage	Non mentionné	4 doses	Oui	>=45
2021	Masculin	Milieu urbain		Suspicion de rage	Non mentionné	4 doses	Oui	15-29
2021	Masculin	Milieu urbain		Suspicion de rage	Non mentionné	4 doses	Oui	15-29
2021	Feminin	Milieu urbain		Suspicion de rage	Non mentionné	4 doses	Oui	5-14
2021	Masculin	Milieu urbain		Suspicion de rage	Non mentionné	4 doses	Oui	30-44
2021	Feminin	Milieu urbain		Suspicion de rage	Non mentionné	3 doses	Non	30-44
2021	Feminin	Milieu urbain		Suspicion de rage	Non mentionné	3 doses	Non	30-44
2021	Masculin	Milieu urbain		Prévention avec morsure	Non mentionné	3 doses	Oui	5-14
2021	Masculin	Milieu urbain		Suspicion de rage	Non mentionné	2 doses	Non	5-14
2021	Masculin	Milieu urbain		Suspicion de rage	Non mentionné	3 doses	Non	5-14
2021	Masculin	Milieu urbain		Suspicion de rage	Non mentionné	3 doses	Non	<5
2021	Feminin	Milieu urbain		Suspicion de rage	Non mentionné	3 doses	Non	5-14
2021	Masculin	Milieu rural		Suspicion de rage	Non mentionné	3 doses	Non	5-14
2021	Masculin	Milieu rural		Suspicion de rage	Non mentionné	3 doses	Non	5-14
2021	Feminin	Milieu rural		Suspicion de rage	Non mentionné	3 doses	Non	5-14
2021	Masculin	Milieu rural		Suspicion de rage	Non mentionné	3 doses	Non	5-14
2021	Masculin	Milieu urbain		Suspicion de rage	Non mentionné	3 doses	Non	>=45
2021	Feminin	Milieu urbain		Prévention avec morsure	Non mentionné	2 doses	Non	5-14
2021	Masculin	Milieu urbain		Suspicion de rage	Non mentionné	4 doses	Oui	5-14
2021	Masculin	Milieu urbain		Suspicion de rage	Non mentionné	4 doses	Oui	5-14
2021	Feminin	Milieu urbain		Suspicion de rage	Non mentionné	2 doses	Non	5-14
2021	Masculin	Milieu urbain		Prévention avec morsure	Non mentionné	3 doses	Oui	5-14
2021	Feminin	Milieu urbain		Suspicion de rage	Non mentionné	4 doses	Oui	>=45
2021	Feminin	Milieu urbain		Suspicion de rage	Non mentionné	4 doses	Oui	>=45
2021	Masculin	Milieu urbain		Suspicion de rage	Non mentionné	5 doses	Oui	5-14
2021	Masculin	Milieu urbain		Suspicion de rage	Non mentionné	4 doses	Oui	>=45
2021	Masculin	Milieu urbain		Prévention avec morsure	Non mentionné	3 doses	Oui	15-29
2021	Masculin	Milieu urbain		Suspicion de rage	Non mentionné	4 doses	Oui	<5
2021	Feminin	Milieu urbain		Suspicion de rage	Non mentionné	4 doses	Oui	15-29
2021	Masculin	Milieu rural		Suspicion de rage	Non mentionné	4 doses	Oui	>=45
2021	Feminin	Milieu urbain		Suspicion de rage	Rage confirmée :	Doses emportées	Non	>=45
2021	Feminin	Milieu urbain		Suspicion de rage	Non mentionné	4 doses	Oui	30-44
2021	Masculin	Milieu urbain		Suspicion de rage	Non mentionné	4 doses	Oui	15-29
2021	Masculin	Milieu urbain		Prévention avec morsure	Non mentionné	3 doses	Oui	<5
2021	Feminin	Milieu urbain		Prévention avec morsure	Non mentionné	2 doses	Non	<5
2021	Masculin	Milieu urbain		Suspicion de rage	Non mentionné	4 doses	Oui	5-14
2021	Feminin	Milieu rural		Suspicion de rage	Non mentionné	2 doses	Non	5-14
2021	Feminin	Milieu urbain		Suspicion de rage	Non mentionné	4 doses	Oui	30-44
2021	Masculin	Milieu urbain		Suspicion de rage	Non mentionné	4 doses	Oui	30-44
2021	Masculin	Milieu rural		Suspicion de rage	Non mentionné	4 doses	Oui	5-14
2021	Feminin	Milieu urbain		Suspicion de rage	Non mentionné	3 doses	Non	>=45
2021	Feminin	Milieu urbain		Suspicion de rage	Non mentionné	4 doses	Oui	15-29
2021	Feminin	Milieu urbain		Suspicion de rage	Non mentionné	3 doses	Non	5-14
2021	Masculin	Milieu urbain		Suspicion de rage	Non mentionné	4 doses	Oui	5-14
2021	Feminin	Milieu urbain		Prévention avec morsure	Non mentionné	3 doses	Oui	5-14
2021	Feminin	Milieu rural		Suspicion de rage	Non mentionné	4 doses	Oui	5-14
2021	Feminin	Milieu urbain		Suspicion de rage	Non mentionné	4 doses	Oui	>=45
2021	Masculin	Milieu urbain		Suspicion de rage	Non mentionné	4 doses	Oui	5-14
2021	Feminin	Milieu urbain		Suspicion de rage	Non mentionné	4 doses	Oui	30-44
2021	Masculin	Milieu urbain		Suspicion de rage	Non mentionné	4 doses	Oui	30-44
2021	Masculin	Milieu urbain		Prévention avec morsure	Non mentionné	3 doses	Oui	<5
2021	Feminin	Milieu urbain		Prévention avec morsure	Non mentionné	3 doses	Oui	<5
2021	Masculin	Milieu urbain		Suspicion de rage	Non mentionné	2 doses	Non	15-29
2021	Feminin	Milieu urbain		Prévention sans morsure	Non mentionné	3 doses	Oui	>=45
2021	Masculin	Milieu urbain		Prévention avec morsure	Non mentionné	3 doses	Oui	>=45
2021	Masculin	Milieu urbain		Suspicion de rage	Non mentionné	4 doses	Oui	5-14
2021	Masculin	Milieu urbain		Suspicion de rage	Non mentionné	4 doses	Oui	<5
2021	Masculin	Milieu urbain		Prévention avec morsure	Non mentionné	2 doses	Non	<5
2021	Feminin	Milieu urbain		Suspicion de rage	Non mentionné	4 doses	Oui	>=45
2021	Feminin	Milieu urbain		Suspicion de rage	Non mentionné	4 doses	Oui	15-29
2021	Masculin	Milieu urbain		Prévention avec morsure	Non mentionné	3 doses	Oui	<5
2021	Feminin	Milieu urbain		Suspicion de rage	Non mentionné	4 doses	Oui	15-29
2021	Feminin	Milieu urbain		Suspicion de rage	Non mentionné	2 doses	Non	15-29
2021	Masculin	Milieu urbain		Prévention avec morsure	Non mentionné	2 doses	Non	>=45
2021	Masculin	Milieu urbain		Suspicion de rage	Non mentionné	2 doses	Non	<5
2021	Feminin	Milieu urbain		Suspicion de rage	Non mentionné	4 doses	Oui	30-44
2021	Masculin	Milieu urbain		Suspicion de rage	Non mentionné	4 doses	Oui	15-29
2021	Feminin	Milieu urbain		Prévention avec morsure	Non mentionné	3 doses	Oui	5-14
2021	Feminin	Milieu urbain		Suspicion de rage	Non mentionné	4 doses	Oui	<5
2021	Feminin	Milieu urbain		Suspicion de rage	Non mentionné	4 doses	Oui	15-29
2021	Masculin	Milieu urbain		Prévention avec morsure	Non mentionné	4 doses	Oui	<5
2021	Masculin	Milieu urbain		Prévention avec morsure	Non mentionné	4 doses	Oui	<5
2021	Masculin	Milieu urbain		Prévention avec morsure	Non mentionné	4 doses	Oui	30-44
2021	Feminin	Milieu urbain		Prévention avec morsure	Non mentionné	3 doses	Oui	5-14
2021	Masculin	Milieu urbain		Suspicion de rage	Non mentionné	4 doses	Oui	>=45
2021	Feminin	Milieu urbain		Suspicion de rage	Non mentionné	4 doses	Oui	<5
2021	Masculin	Milieu urbain		Suspicion de rage	Non mentionné	4 doses	Oui	30-44
2021	Feminin	Milieu urbain		Suspicion de rage	Non mentionné	4 doses	Oui	5-14
2021	Masculin	Milieu urbain		Suspicion de rage	Non mentionné	4 doses	Oui	5-14
2021	Feminin	Milieu urbain		Suspicion de rage	Non mentionné	5 doses	Oui	<5
2021	Masculin	Milieu urbain		Suspicion de rage	Non mentionné	4 doses	Oui	<5
2021	Masculin	Milieu urbain		Suspicion de rage	Non mentionné	3 doses	Non	>=45
2021	Feminin	Milieu urbain		Prévention avec morsure	Non mentionné	3 doses	Oui	<5
2021	Masculin	Milieu urbain		Prévention avec morsure	Non mentionné	3 doses	Oui	15-29
2021	Masculin	Milieu urbain		Prévention avec morsure	Non mentionné	3 doses	Oui	15-29
2021	Masculin	Milieu urbain		Suspicion de rage	Non mentionné	4 doses	Oui	>=45
2021	Masculin	Milieu urbain		Suspicion de rage	Non mentionné	4 doses	Oui	>=45
2021	Feminin	Milieu urbain		Prévention avec morsure	Non mentionné	3 doses	Oui	>=45
2021	Feminin	Milieu urbain		Suspicion de rage	Non mentionné	4 doses	Oui	5-14
2021	Masculin	Milieu urbain		Prévention avec morsure	Non mentionné	3 doses	Oui	30-44
2021	Feminin	Milieu urbain		Suspicion de rage	Non mentionné	3 doses	Non	30-44
2021	Feminin	Milieu urbain		Prévention avec morsure	Non mentionné	4 doses	Oui	30-44
2021	Masculin	Milieu urbain		Prévention avec morsure	Non mentionné	2 doses	Non	5-14
2021	Feminin	Milieu urbain		Suspicion de rage	Non mentionné	2 doses	Non	<5
2021	Masculin	Milieu rural		Suspicion de rage	Non mentionné	4 doses	Oui	>=45
2021	Masculin	Milieu urbain		Prévention avec morsure	Non mentionné	3 doses	Oui	<5
2021	Masculin	Milieu urbain		Suspicion de rage	Non mentionné	5 doses	Oui	15-29
2021	Feminin	Milieu urbain		Prévention sans morsure	Non mentionné	3 doses	Oui	<5
2021	Masculin	Milieu urbain		Suspicion de rage	Non mentionné	4 doses	Oui	30-44
2021	Masculin	Milieu rural		Suspicion de rage	Non mentionné	3 doses	Non	<5
2021	Masculin	Milieu urbain		Suspicion de rage	Non mentionné	4 doses	Oui	5-14
2021	Masculin	Milieu urbain		Suspicion de rage	Non mentionné	5 doses	Oui	5-14
2021	Masculin	Milieu urbain		Suspicion de rage	Non mentionné	4 doses	Oui	<5
2021	Masculin	Milieu urbain		Suspicion de rage	Non mentionné	3 doses	Non	>=45
2021	Feminin	Milieu rural		Suspicion de rage	Non mentionné	4 doses	Oui	30-44
2021	Masculin	Milieu rural		Suspicion de rage	Non mentionné	4 doses	Oui	15-29
2021	Feminin	Milieu urbain		Prévention sans morsure	Non mentionné	4 doses	Oui	>=45
2021	Masculin	Milieu urbain		Suspicion de rage	Non mentionné	4 doses	Oui	5-14
2021	Masculin	Milieu urbain		Prévention avec morsure	Non mentionné	3 doses	Oui	<5
2021	Feminin	Milieu rural		Prévention avec morsure	Non mentionné	3 doses	Oui	5-14
2021	Masculin	Milieu urbain		Suspicion de rage	Non mentionné	4 doses	Oui	30-44
2021	Feminin	Milieu urbain		Suspicion de rage	Rage confirmée :	4 doses	Oui	>=45
2021	Masculin	Milieu urbain		Suspicion de rage	Non mentionné	4 doses	Oui	5-14
2021	Masculin	Milieu urbain		Suspicion de rage	Non mentionné	4 doses	Oui	>=45
2021	Masculin	Milieu urbain		Suspicion de rage	Non mentionné	4 doses	Oui	5-14
2021	Masculin	Milieu urbain		Suspicion de rage	Rage confirmée :	4 doses	Oui	5-14
2021	Masculin	Milieu rural		Suspicion de rage	Non mentionné	4 doses	Oui	5-14
2021	Masculin	Milieu urbain		Suspicion de rage	Non mentionné	4 doses	Oui	>=45
2021	Masculin	Milieu urbain		Prévention avec morsure	Non mentionné	3 doses	Oui	30-44
2021	Masculin	Milieu urbain		Suspicion de rage	Non mentionné	4 doses	Oui	>=45
2021	Masculin	Milieu urbain		Suspicion de rage	Non mentionné	3 doses	Non	30-44
2021	Feminin	Milieu urbain		Suspicion de rage	Non mentionné	4 doses	Oui	<5
2021	Masculin	Milieu urbain		Suspicion de rage	Non mentionné	3 doses	Non	5-14
2021	Feminin	Milieu urbain		Prévention avec morsure	Non mentionné	3 doses	Oui	30-44
2021	Masculin	Milieu urbain		Suspicion de rage	Non mentionné	5 doses	Oui	<5
2021	Feminin	Milieu urbain		Suspicion de rage	Rage confirmée :	4 doses	Oui	15-29
2021	Masculin	Milieu urbain		Prévention avec morsure	Non mentionné	3 doses	Oui	<5
2021	Feminin	Milieu urbain		Suspicion de rage	Non mentionné	4 doses	Oui	15-29
2021	Masculin	Milieu urbain		Suspicion de rage	Non mentionné	3 doses	Non	15-29
2021	Feminin	Milieu urbain		Suspicion de rage	Non mentionné	2 doses	Non	15-29
2021	Masculin	Milieu urbain		Suspicion de rage	Non mentionné	4 doses	Oui	30-44
2021	Masculin	Milieu urbain		Suspicion de rage	Non mentionné	4 doses	Oui	<5
2021	Feminin	Milieu urbain		Prévention avec morsure	Non mentionné	3 doses	Oui	30-44
2021	Feminin	Milieu urbain		Suspicion de rage	Non mentionné	4 doses	Oui	30-44
2021	Feminin	Milieu urbain		Prévention avec morsure	Non mentionné	3 doses	Oui	15-29
2021	Feminin	Milieu urbain		Suspicion de rage	Non mentionné	4 doses	Oui	30-44
2021	Masculin	Milieu rural		Suspicion de rage	Non mentionné	4 doses	Oui	30-44
2021	Feminin	Milieu urbain		Suspicion de rage	Non mentionné	4 doses	Oui	<5
2021	Masculin	Milieu urbain		Suspicion de rage	Non mentionné	4 doses	Oui	5-14
2021	Masculin	Milieu urbain		Prévention avec morsure	Non mentionné	4 doses	Oui	5-14
2021	Masculin	Milieu urbain		Suspicion de rage	Non mentionné	4 doses	Oui	5-14
2021	Masculin	Milieu urbain		Suspicion de rage	Non mentionné	4 doses	Oui	15-29
2021	Feminin	Milieu urbain		Suspicion de rage	Non mentionné	4 doses	Oui	5-14
2021	Feminin	Milieu urbain		Suspicion de rage	Non mentionné	4 doses	Oui	30-44
2021	Masculin	Milieu urbain		Suspicion de rage	Non mentionné	3 doses	Non	15-29
2021	Masculin	Milieu urbain		Prévention avec morsure	Non mentionné	3 doses	Oui	<5
2021	Masculin	Milieu rural		Suspicion de rage	Non mentionné	2 doses	Non	5-14
2021	Masculin	Milieu urbain		Prévention avec morsure	Non mentionné	3 doses	Oui	<5
2021	Masculin	Milieu urbain		Suspicion de rage	Non mentionné	4 doses	Oui	30-44
2021	Feminin	Milieu urbain		Prévention avec morsure	Non mentionné	2 doses	Non	>=45
2021	Masculin	Milieu urbain		Prévention avec morsure	Animal mort (de mort naturelle ou abattu)	4 doses	Oui	>=45
2021	Masculin	Milieu rural		Prévention avec morsure	Non mentionné	2 doses	Non	5-14
2021	Masculin	Milieu urbain		Suspicion de rage	Non mentionné	4 doses	Oui	30-44
2021	Masculin	Milieu rural		Suspicion de rage	Non mentionné	4 doses	Oui	5-14
2021	Masculin	Milieu urbain		Suspicion de rage	Non mentionné	4 doses	Oui	<5
2021	Masculin	Milieu rural		Suspicion de rage	Rage confirmée :	5 doses	Oui	>=45
2021	Feminin	Milieu urbain		Prévention avec morsure	Rage confirmée :	2 doses	Non	30-44
2021	Masculin	Milieu urbain		Suspicion de rage	Rage confirmée :	4 doses	Oui	15-29
2021	Masculin	Milieu urbain		Suspicion de rage	Non mentionné	4 doses	Oui	15-29
2021	Masculin	Milieu urbain		Suspicion de rage	Non mentionné	3 doses	Non	<5
2021	Feminin	Milieu urbain		Suspicion de rage	Non mentionné	4 doses	Oui	>=45
2021	Feminin	Milieu urbain		Suspicion de rage	Non mentionné	4 doses	Oui	>=45
2021	Masculin	Milieu urbain		Prévention sans morsure	Non mentionné	3 doses	Oui	15-29
2021	Feminin	Milieu urbain		Prévention sans morsure	Non mentionné	3 doses	Oui	15-29
2021	Feminin	Milieu urbain		Prévention avec morsure	Non mentionné	3 doses	Oui	<5
2021	Feminin	Milieu urbain		Prévention sans morsure	Non mentionné	3 doses	Oui	15-29
2021	Feminin	Milieu urbain		Suspicion de rage	Non mentionné	2 doses	Non	>=45
2021	Feminin	Milieu urbain		Suspicion de rage	Non mentionné	4 doses	Oui	15-29
2021	Feminin	Milieu urbain		Suspicion de rage	Non mentionné	4 doses	Oui	>=45
2021	Masculin	Milieu urbain		Prévention avec morsure	Non mentionné	3 doses	Oui	<5
2021	Feminin	Milieu urbain		Suspicion de rage	Non mentionné	3 doses	Non	30-44
2021	Feminin	Milieu rural		Prévention sans morsure	Non mentionné	3 doses	Oui	15-29
2021	Masculin	Milieu urbain		Suspicion de rage	Non mentionné	4 doses	Oui	<5
2021	Masculin	Milieu urbain		Suspicion de rage	Non mentionné	4 doses	Oui	5-14
2021	Feminin	Milieu urbain		Suspicion de rage	Non mentionné	4 doses	Oui	15-29
2021	Masculin	Milieu urbain		Suspicion de rage	Non mentionné	4 doses	Oui	30-44
2021	Masculin	Milieu urbain		Prévention avec morsure	Non mentionné	3 doses	Oui	5-14
2021	Masculin	Milieu urbain		Prévention avec morsure	Non mentionné	2 doses	Non	30-44
2021	Feminin	Milieu rural		Prévention avec morsure	Non mentionné	3 doses	Oui	5-14
2021	Masculin	Milieu urbain		Suspicion de rage	Non mentionné	3 doses	Non	15-29
2021	Masculin	Milieu urbain		Suspicion de rage	Non mentionné	2 doses	Non	30-44
2021	Masculin	Milieu urbain		Suspicion de rage	Non mentionné	4 doses	Oui	<5
2021	Masculin	Milieu urbain		Suspicion de rage	Non mentionné	4 doses	Oui	5-14
2021	Feminin	Milieu urbain		Suspicion de rage	Non mentionné	4 doses	Oui	>=45
2021	Masculin	Milieu urbain		Prévention sans morsure	Non mentionné	3 doses	Oui	<5
2021	Masculin	Milieu urbain		Suspicion de rage	Non mentionné	4 doses	Oui	5-14
2021	Masculin	Milieu urbain		Suspicion de rage	Non mentionné	4 doses	Oui	15-29
2021	Feminin	Milieu urbain		Prévention avec morsure	Non mentionné	3 doses	Oui	>=45
2021	Masculin	Milieu urbain		Suspicion de rage	Non mentionné	2 doses	Non	5-14
2021	Masculin	Milieu urbain		Suspicion de rage	Non mentionné	4 doses	Oui	5-14
2021	Masculin	Milieu urbain		Suspicion de rage	Non mentionné	3 doses	Non	>=45
2021	Masculin	Milieu urbain		Suspicion de rage	Non mentionné	4 doses	Oui	30-44
2021	Masculin	Milieu urbain		Suspicion de rage	Non mentionné	4 doses	Oui	30-44
2021	Feminin	Milieu urbain		Suspicion de rage	Non mentionné	4 doses	Oui	5-14
2021	Feminin	Milieu urbain		Suspicion de rage	Rage confirmée :	4 doses	Oui	30-44
2021	Feminin	Milieu urbain		Suspicion de rage	Rage confirmée :	4 doses	Oui	30-44
2021	Feminin	Milieu urbain		Suspicion de rage	Rage confirmée :	4 doses	Oui	5-14
2021	Feminin	Milieu urbain		Suspicion de rage	Non mentionné	3 doses	Non	15-29
2021	Feminin	Milieu urbain		Suspicion de rage	Non mentionné	4 doses	Oui	5-14
2021	Masculin	Milieu urbain		Prévention avec morsure	Non mentionné	3 doses	Oui	>=45
2021	Feminin	Milieu urbain		Prévention avec morsure	Non mentionné	3 doses	Oui	30-44
2021	Masculin	Milieu rural		Suspicion de rage	Non mentionné	4 doses	Oui	>=45
2021	Feminin	Milieu urbain		Suspicion de rage	Non mentionné	4 doses	Oui	>=45
2021	Feminin	Milieu urbain		Suspicion de rage	Non mentionné	2 doses	Non	<5
2021	Feminin	Milieu urbain		Suspicion de rage	Non mentionné	2 doses	Non	>=45
2021	Masculin	Milieu urbain		Prévention avec morsure	Non mentionné	3 doses	Oui	30-44
2021	Masculin	Milieu urbain		Suspicion de rage	Non mentionné	4 doses	Oui	15-29
2021	Masculin	Milieu urbain		Suspicion de rage	Non mentionné	2 doses	Non	5-14
2021	Feminin	Milieu urbain		Suspicion de rage	Non mentionné	4 doses	Oui	5-14
2021	Masculin	Milieu urbain		Suspicion de rage	Non mentionné	4 doses	Oui	>=45
2021	Masculin	Milieu urbain		Suspicion de rage	Non mentionné	3 doses	Non	5-14
2021	Masculin	Milieu urbain		Prévention avec morsure	Non mentionné	3 doses	Oui	>=45
2021	Feminin	Milieu urbain		Suspicion de rage	Non mentionné	4 doses	Oui	>=45
2021	Masculin	Milieu urbain		Suspicion de rage	Non mentionné	4 doses	Oui	5-14
2021	Feminin	Milieu urbain		Suspicion de rage	Non mentionné	4 doses	Oui	5-14
2021	Masculin	Milieu urbain		Suspicion de rage	Non mentionné	4 doses	Oui	5-14
2021	Masculin	Milieu urbain		Prévention avec morsure	Non mentionné	3 doses	Oui	5-14
2021	Masculin	Milieu urbain		Prévention avec morsure	Non mentionné	3 doses	Oui	5-14
2021	Masculin	Milieu urbain		Suspicion de rage	Rage confirmée :	4 doses	Oui	>=45
2021	Feminin	Milieu urbain		Prévention avec morsure	Non mentionné	3 doses	Oui	15-29
2021	Feminin	Milieu urbain		Suspicion de rage	Non mentionné	4 doses	Oui	5-14
2021	Masculin	Milieu urbain		Prévention avec morsure	Non mentionné	1 dose	Non	5-14
2021	Masculin	Milieu urbain		Suspicion de rage	Non mentionné	4 doses	Oui	15-29
2021	Masculin	Milieu rural		Prévention avec morsure	Non mentionné	2 doses	Non	>=45
2021	Feminin	Milieu urbain		Suspicion de rage	Non mentionné	4 doses	Oui	5-14
2021	Masculin	Milieu urbain		Prévention avec morsure	Non mentionné	3 doses	Oui	>=45
2021	Feminin	Milieu urbain		Prévention avec morsure	Non mentionné	3 doses	Oui	15-29
2021	Feminin	Milieu urbain		Suspicion de rage	Non mentionné	4 doses	Oui	<5
2021	Feminin	Milieu rural		Suspicion de rage	Non mentionné	Doses emportées	Non	5-14
2021	Feminin	Milieu urbain		Prévention avec morsure	Non mentionné	3 doses	Oui	5-14
2021	Feminin	Milieu urbain		Prévention avec morsure	Non mentionné	3 doses	Oui	30-44
2021	Masculin	Milieu urbain		Suspicion de rage	Non mentionné	4 doses	Oui	>=45
2021	Feminin	Milieu rural		Suspicion de rage	Non mentionné	4 doses	Oui	<5
2021	Masculin	Milieu urbain		Suspicion de rage	Non mentionné	3 doses	Non	>=45
2021	Feminin	Milieu urbain		Suspicion de rage	Non mentionné	4 doses	Oui	<5
2021	Masculin	Milieu urbain		Prévention avec morsure	Non mentionné	2 doses	Non	>=45
2021	Masculin	Milieu urbain		Suspicion de rage	Non mentionné	4 doses	Oui	15-29
2021	Masculin	Milieu urbain		Suspicion de rage	Non mentionné	4 doses	Oui	5-14
2021	Masculin	Milieu urbain		Suspicion de rage	Non mentionné	4 doses	Oui	5-14
2021	Masculin	Milieu urbain		Suspicion de rage	Non mentionné	4 doses	Oui	5-14
2021	Masculin	Milieu urbain		Suspicion de rage	Non mentionné	3 doses	Non	>=45
2021	Masculin	Milieu urbain		Suspicion de rage	Non mentionné	2 doses	Non	5-14
2021	Masculin	Milieu urbain		Suspicion de rage	Non mentionné	3 doses	Non	>=45
2021	Masculin	Milieu urbain		Suspicion de rage	Non mentionné	4 doses	Oui	>=45
2021	Masculin	Milieu urbain		Suspicion de rage	Non mentionné	4 doses	Oui	<5
2021	Masculin	Milieu urbain		Prévention avec morsure	Non mentionné	3 doses	Oui	>=45
2021	Masculin	Milieu urbain		Suspicion de rage	Non mentionné	4 doses	Oui	>=45
2021	Masculin	Milieu urbain		Suspicion de rage	Non mentionné	4 doses	Oui	>=45
2021	Feminin	Milieu urbain		Suspicion de rage	Non mentionné	4 doses	Oui	5-14
2021	Feminin	Milieu urbain		Suspicion de rage	Non mentionné	4 doses	Oui	<5
2021	Masculin	Milieu urbain		Suspicion de rage	Non mentionné	4 doses	Oui	15-29
2021	Masculin	Milieu rural		Suspicion de rage	Non mentionné	4 doses	Oui	>=45
2021	Feminin	Milieu urbain		Prévention avec morsure	Non mentionné	3 doses	Oui	>=45
2021	Feminin	Milieu urbain		Suspicion de rage	Non mentionné	4 doses	Oui	5-14
2021	Feminin	Milieu urbain		Suspicion de rage	Non mentionné	3 doses	Non	<5
2021	Masculin	Milieu urbain		Suspicion de rage	Non mentionné	3 doses	Non	5-14
2021	Masculin	Milieu urbain		Suspicion de rage	Non mentionné	4 doses	Oui	15-29
2021	Masculin	Milieu urbain		Suspicion de rage	Non mentionné	4 doses	Oui	30-44
2021	Masculin	Milieu urbain		Suspicion de rage	Non mentionné	5 doses	Oui	<5
2021	Feminin	Milieu urbain		Suspicion de rage	Non mentionné	4 doses	Oui	15-29
2021	Masculin	Milieu urbain		Suspicion de rage	Non mentionné	4 doses	Oui	>=45
2021	Masculin	Milieu urbain		Suspicion de rage	Non mentionné	4 doses	Oui	<5
2021	Feminin	Milieu urbain		Prévention avec morsure	Non mentionné	3 doses	Oui	<5
2021	Masculin	Milieu urbain		Suspicion de rage	Non mentionné	4 doses	Oui	>=45
2021	Masculin	Milieu rural		Suspicion de rage	Non mentionné	4 doses	Oui	>=45
2021	Feminin	Milieu urbain		Suspicion de rage	Non mentionné	4 doses	Oui	<5
2021	Masculin	Milieu urbain		Suspicion de rage	Non mentionné	4 doses	Oui	<5
2021	Masculin	Milieu urbain		Suspicion de rage	Non mentionné	4 doses	Oui	<5
2021	Masculin	Milieu rural		Suspicion de rage	Non mentionné	4 doses	Oui	<5
2021	Masculin	Milieu urbain		Suspicion de rage	Non mentionné	4 doses	Oui	15-29
2021	Feminin	Milieu urbain		Suspicion de rage	Non mentionné	4 doses	Oui	5-14
2021	Masculin	Milieu urbain		Suspicion de rage	Non mentionné	4 doses	Oui	30-44
2021	Masculin	Milieu urbain		Suspicion de rage	Non mentionné	4 doses	Oui	15-29
2021	Masculin	Milieu urbain		Suspicion de rage	Non mentionné	4 doses	Oui	15-29
2021	Feminin	Milieu urbain		Suspicion de rage	Non mentionné	4 doses	Oui	<5
2021	Feminin	Milieu urbain		Suspicion de rage	Non mentionné	4 doses	Oui	5-14
2021	Feminin	Milieu urbain		Suspicion de rage	Non mentionné	4 doses	Oui	<5
2021	Masculin	Milieu urbain		Suspicion de rage	Non mentionné	4 doses	Oui	>=45
2021	Masculin	Milieu urbain		Suspicion de rage	Non mentionné	2 doses	Non	30-44
2021	Feminin	Milieu urbain		Prévention avec morsure	Non mentionné	3 doses	Oui	15-29
2021	Feminin	Milieu urbain		Prévention avec morsure	Non mentionné	3 doses	Oui	>=45
2021	Masculin	Milieu rural		Suspicion de rage	Non mentionné	4 doses	Oui	5-14
2021	Feminin	Milieu rural		Suspicion de rage	Non mentionné	4 doses	Oui	5-14
2021	Masculin	Milieu urbain		Suspicion de rage	Non mentionné	4 doses	Oui	<5
2021	Feminin	Milieu urbain		Suspicion de rage	Non mentionné	4 doses	Oui	15-29
2021	Feminin	Milieu urbain		Suspicion de rage	Non mentionné	4 doses	Oui	5-14
2021	Masculin	Milieu urbain		Suspicion de rage	Non mentionné	4 doses	Oui	5-14
2021	Masculin	Milieu urbain		Suspicion de rage	Non mentionné	4 doses	Oui	30-44
2021	Masculin	Milieu rural		Prévention avec morsure	Non mentionné	3 doses	Oui	5-14
2021	Masculin	Milieu urbain		Suspicion de rage	Non mentionné	4 doses	Oui	5-14
2021	Masculin	Milieu urbain		Prévention avec morsure	Non mentionné	3 doses	Oui	5-14
2021	Feminin	Milieu rural		Suspicion de rage	Non mentionné	4 doses	Oui	5-14
2021	Masculin	Milieu urbain		Suspicion de rage	Non mentionné	3 doses	Non	5-14
2021	Masculin	Milieu urbain		Suspicion de rage	Non mentionné	2 doses	Non	15-29
2021	Masculin	Milieu urbain		Prévention avec morsure	Non mentionné	3 doses	Oui	<5
2021	Masculin	Milieu urbain		Prévention avec morsure	Non mentionné	2 doses	Non	>=45
2021	Feminin	Milieu rural		Suspicion de rage	Non mentionné	4 doses	Oui	30-44
2021	Feminin	Milieu rural		Prévention avec morsure	Non mentionné	2 doses	Non	<5
2021	Masculin	Milieu rural		Prévention avec morsure	Non mentionné	2 doses	Non	5-14
2021	Masculin	Milieu urbain		Suspicion de rage	Non mentionné	3 doses	Non	5-14
2021	Feminin	Milieu urbain		Prévention avec morsure	Non mentionné	3 doses	Oui	5-14
2021	Masculin	Milieu urbain		Suspicion de rage	Non mentionné	4 doses	Oui	30-44
2021	Feminin	Milieu urbain		Prévention avec morsure	Non mentionné	3 doses	Oui	5-14
2021	Masculin	Milieu urbain		Suspicion de rage	Non mentionné	4 doses	Oui	>=45
2021	Feminin	Milieu urbain		Suspicion de rage	Non mentionné	4 doses	Oui	30-44
2021	Masculin	Milieu urbain		Suspicion de rage	Non mentionné	4 doses	Oui	5-14
2021	Feminin	Milieu urbain		Suspicion de rage	Non mentionné	4 doses	Oui	15-29
2021	Feminin	Milieu urbain		Suspicion de rage	Non mentionné	4 doses	Oui	15-29
2021	Feminin	Milieu urbain		Suspicion de rage	Non mentionné	4 doses	Oui	5-14
2021	Masculin	Milieu urbain		Suspicion de rage	Non mentionné	4 doses	Oui	<5
2021	Masculin	Milieu urbain		Suspicion de rage	Non mentionné	4 doses	Oui	15-29
2021	Masculin	Milieu urbain		Suspicion de rage	Non mentionné	4 doses	Oui	5-14
2021	Masculin	Milieu urbain		Prévention avec morsure	Non mentionné	3 doses	Oui	<5
2021	Feminin	Milieu urbain		Suspicion de rage	Non mentionné	4 doses	Oui	>=45
2021	Feminin	Milieu rural		Prévention avec morsure	Non mentionné	2 doses	Non	>=45
2021	Feminin	Milieu urbain		Suspicion de rage	Non mentionné	4 doses	Oui	15-29
2021	Feminin	Milieu urbain		Suspicion de rage	Non mentionné	4 doses	Oui	30-44
2021	Feminin	Milieu urbain		Prévention avec morsure	Non mentionné	3 doses	Oui	30-44
2021	Masculin	Milieu urbain		Suspicion de rage	Non mentionné	4 doses	Oui	15-29
2021	Feminin	Milieu urbain		Suspicion de rage	Non mentionné	4 doses	Oui	15-29
2021	Masculin	Milieu urbain		Suspicion de rage	Non mentionné	4 doses	Oui	15-29
2021	Masculin	Milieu urbain		Suspicion de rage	Non mentionné	4 doses	Oui	30-44
2021	Masculin	Milieu urbain		Suspicion de rage	Non mentionné	4 doses	Oui	<5
2021	Feminin	Milieu urbain		Suspicion de rage	Non mentionné	4 doses	Oui	15-29
2021	Masculin	Milieu urbain		Suspicion de rage	Non mentionné	4 doses	Oui	5-14
2021	Feminin	Milieu urbain		Prévention avec morsure	Non mentionné	3 doses	Oui	<5
2021	Masculin	Milieu urbain		Suspicion de rage	Non mentionné	4 doses	Oui	<5
2021	Masculin	Milieu rural		Prévention avec morsure	Animal disparu	4 doses	Oui	<5
2021	Masculin	Milieu urbain		Suspicion de rage	Non mentionné	4 doses	Oui	15-29
2021	Feminin	Milieu urbain		Suspicion de rage	Non mentionné	4 doses	Oui	>=45
2021	Masculin	Milieu urbain		Suspicion de rage	Non mentionné	4 doses	Oui	<5
2021	Feminin	Milieu urbain		Suspicion de rage	Non mentionné	4 doses	Oui	5-14
2021	Feminin	Milieu urbain		Suspicion de rage	Non mentionné	4 doses	Oui	5-14
2021	Feminin	Milieu urbain		Suspicion de rage	Non mentionné	2 doses	Non	15-29
2021	Feminin	Milieu urbain		Prévention avec morsure	Non mentionné	3 doses	Oui	30-44
2021	Masculin	Milieu urbain		Suspicion de rage	Non mentionné	4 doses	Oui	<5
2021	Masculin	Milieu urbain		Prévention avec morsure	Non mentionné	3 doses	Oui	<5
2021	Feminin	Milieu urbain		Prévention sans morsure	Animal disparu	3 doses	Oui	>=45
2021	Feminin	Milieu urbain		Prévention sans morsure	Animal disparu	3 doses	Oui	5-14
2021	Feminin	Milieu urbain		Suspicion de rage	Non mentionné	4 doses	Oui	<5
2021	Masculin	Milieu urbain		Suspicion de rage	Non mentionné	4 doses	Oui	5-14
2021	Masculin	Milieu rural		Suspicion de rage	Non mentionné	4 doses	Oui	5-14
2021	Masculin	Milieu urbain		Prévention sans morsure	Rage confirmée :	4 doses	Oui	30-44
2021	Masculin	Milieu urbain		Prévention sans morsure	Rage confirmée :	4 doses	Oui	5-14
2021	Masculin	Milieu urbain		Prévention sans morsure	Rage confirmée :	4 doses	Oui	<5
2021	Masculin	Milieu urbain		Prévention sans morsure	Rage confirmée :	4 doses	Oui	30-44
2021	Feminin	Milieu urbain		Prévention sans morsure	Rage confirmée :	4 doses	Oui	15-29
2021	Masculin	Milieu urbain		Prévention sans morsure	Non mentionné	3 doses	Oui	>=45
2021	Feminin	Milieu urbain		Prévention sans morsure	Non mentionné	3 doses	Oui	5-14
2021	Feminin	Milieu urbain		Prévention sans morsure	Non mentionné	3 doses	Oui	5-14
2021	Feminin	Milieu urbain		Prévention sans morsure	Non mentionné	3 doses	Oui	15-29
2021	Masculin	Milieu urbain		Prévention sans morsure	Rage confirmée :	4 doses	Oui	15-29
2021	Feminin	Milieu urbain		Prévention sans morsure	Rage confirmée :	3 doses	Oui	15-29
2021	Feminin	Milieu urbain		Prévention sans morsure	Rage confirmée :	3 doses	Oui	5-14
2021	Feminin	Milieu urbain		Suspicion de rage	Rage confirmée :	3 doses	Non	15-29
2021	Masculin	Milieu urbain		Suspicion de rage	Non mentionné	4 doses	Oui	<5
2021	Masculin	Milieu urbain		Prévention avec morsure	Non mentionné	3 doses	Oui	>=45
2021	Masculin	Milieu urbain		Suspicion de rage	Non mentionné	4 doses	Oui	15-29
2021	Masculin	Milieu urbain		Suspicion de rage	Non mentionné	4 doses	Oui	5-14
2021	Feminin	Milieu urbain		Suspicion de rage	Non mentionné	5 doses	Oui	<5
2021	Feminin	Milieu urbain		Suspicion de rage	Non mentionné	4 doses	Oui	5-14
2021	Masculin	Milieu urbain		Suspicion de rage	Non mentionné	4 doses	Oui	5-14
2021	Masculin	Milieu rural		Suspicion de rage	Non mentionné	Doses emportées	Non	>=45
2021	Masculin	Milieu urbain		Suspicion de rage	Non mentionné	4 doses	Oui	<5
2021	Feminin	Milieu urbain		Suspicion de rage	Non mentionné	2 doses	Non	>=45
2021	Masculin	Milieu urbain		Prévention avec morsure	Non mentionné	4 doses	Oui	30-44
2021	Masculin	Milieu urbain		Prévention sans morsure	Non mentionné	3 doses	Oui	15-29
2021	Feminin	Milieu urbain		Prévention sans morsure	Non mentionné	3 doses	Oui	5-14
2021	Feminin	Milieu urbain		Suspicion de rage	Non mentionné	3 doses	Non	5-14
2021	Masculin	Milieu rural		Prévention sans morsure	Non mentionné	3 doses	Oui	<5
2021	Masculin	Milieu urbain		Suspicion de rage	Non mentionné	4 doses	Oui	5-14
2021	Masculin	Milieu urbain		Suspicion de rage	Non mentionné	4 doses	Oui	5-14
2021	Masculin	Milieu urbain		Suspicion de rage	Non mentionné	4 doses	Oui	5-14
2021	Masculin	Milieu urbain		Suspicion de rage	Non mentionné	4 doses	Oui	>=45
2021	Masculin	Milieu urbain		Suspicion de rage	Non mentionné	4 doses	Oui	>=45
2021	Masculin	Milieu urbain		Suspicion de rage	Non mentionné	4 doses	Oui	5-14
2021	Masculin	Milieu urbain		Suspicion de rage	Non mentionné	4 doses	Oui	30-44
2021	Feminin	Milieu urbain		Suspicion de rage	Non mentionné	4 doses	Oui	5-14
2021	Feminin	Milieu urbain		Suspicion de rage	Non mentionné	4 doses	Oui	30-44
2021	Masculin	Milieu urbain		Suspicion de rage	Non mentionné	4 doses	Oui	5-14
2021	Masculin	Milieu rural		Suspicion de rage	Non mentionné	4 doses	Oui	>=45
2021	Masculin	Milieu rural		Suspicion de rage	Non mentionné	4 doses	Oui	5-14
2021	Masculin	Milieu urbain		Suspicion de rage	Non mentionné	4 doses	Oui	5-14
2021	Masculin	Milieu urbain		Suspicion de rage	Non mentionné	4 doses	Oui	15-29
2021	Masculin	Milieu urbain		Suspicion de rage	Non mentionné	4 doses	Oui	30-44
2021	Masculin	Milieu urbain		Suspicion de rage	Non mentionné	4 doses	Oui	<5
2021	Masculin	Milieu rural		Suspicion de rage	Non mentionné	4 doses	Oui	5-14
2021	Masculin	Milieu urbain		Prévention avec morsure	Non mentionné	2 doses	Non	<5
2021	Masculin	Milieu urbain		Suspicion de rage	Non mentionné	4 doses	Oui	15-29
2021	Masculin	Milieu urbain		Suspicion de rage	Non mentionné	4 doses	Oui	5-14
2021	Masculin	Milieu urbain		Suspicion de rage	Non mentionné	4 doses	Oui	<5
2021	Masculin	Milieu urbain		Suspicion de rage	Non mentionné	4 doses	Oui	5-14
2021	Feminin	Milieu urbain		Suspicion de rage	Non mentionné	2 doses	Non	5-14
2021	Masculin	Milieu urbain		Prévention avec morsure	Non mentionné	1 dose	Non	15-29
2021	Masculin	Milieu urbain		Suspicion de rage	Non mentionné	4 doses	Oui	30-44
2021	Masculin	Milieu rural		Suspicion de rage	Non mentionné	4 doses	Oui	15-29
2021	Masculin	Milieu urbain		Suspicion de rage	Non mentionné	4 doses	Oui	5-14
2021	Masculin	Milieu urbain		Suspicion de rage	Rage confirmée :	4 doses	Oui	5-14
2021	Feminin	Milieu urbain		Prévention avec morsure	Non mentionné	2 doses	Non	30-44
2021	Masculin	Milieu urbain		Prévention avec morsure	Non mentionné	3 doses	Oui	30-44
2021	Masculin	Milieu urbain		Prévention avec morsure	Non mentionné	5 doses	Oui	30-44
2021	Masculin	Milieu urbain		Suspicion de rage	Non mentionné	5 doses	Oui	<5
2021	Feminin	Milieu urbain		Suspicion de rage	Non mentionné	5 doses	Oui	5-14
2021	Masculin	Milieu urbain		Prévention avec morsure	Non mentionné	3 doses	Oui	>=45
2021	Masculin	Milieu urbain		Suspicion de rage	Non mentionné	4 doses	Oui	>=45
2021	Masculin	Milieu urbain		Suspicion de rage	Non mentionné	4 doses	Oui	15-29
2021	Masculin	Milieu rural		Suspicion de rage	Non mentionné	4 doses	Oui	<5
2021	Masculin	Milieu urbain		Suspicion de rage	Non mentionné	3 doses	Non	15-29
2021	Feminin	Milieu urbain		Suspicion de rage	Non mentionné	4 doses	Oui	15-29
2021	Masculin	Milieu urbain		Suspicion de rage	Non mentionné	4 doses	Oui	15-29
2021	Masculin	Milieu urbain		Suspicion de rage	Non mentionné	4 doses	Oui	5-14
2021	Feminin	Milieu urbain		Suspicion de rage	Non mentionné	4 doses	Oui	<5
2021	Masculin	Milieu urbain		Prévention avec morsure	Non mentionné	5 doses	Oui	30-44
2021	Masculin	Milieu urbain		Prévention avec morsure	Non mentionné	3 doses	Oui	5-14
2021	Masculin	Milieu urbain		Prévention avec morsure	Non mentionné	3 doses	Oui	<5
2021	Feminin	Milieu urbain		Suspicion de rage	Non mentionné	4 doses	Oui	>=45
2021	Masculin	Milieu rural		Suspicion de rage	Non mentionné	4 doses	Oui	>=45
2021	Feminin	Milieu urbain		Prévention avec morsure	Non mentionné	3 doses	Oui	30-44
2021	Masculin	Milieu urbain		Suspicion de rage	Non mentionné	4 doses	Oui	5-14
2021	Masculin	Milieu urbain		Prévention avec morsure	Non mentionné	3 doses	Oui	5-14
2021	Masculin	Milieu urbain		Prévention avec morsure	Non mentionné	3 doses	Oui	<5
2021	Feminin	Milieu urbain		Prévention avec morsure	Non mentionné	2 doses	Non	>=45
2021	Feminin	Milieu urbain		Suspicion de rage	Non mentionné	4 doses	Oui	30-44
2021	Feminin	Milieu rural		Suspicion de rage	Rage confirmée :	4 doses	Oui	30-44
2021	Feminin	Milieu rural		Prévention sans morsure	Non mentionné	3 doses	Oui	30-44
2021	Feminin	Milieu urbain		Prévention sans morsure	Non mentionné	3 doses	Oui	15-29
2021	Masculin	Milieu urbain		Prévention avec morsure	Non mentionné	1 dose	Non	>=45
2021	Masculin	Milieu rural		Prévention avec morsure	Non mentionné	3 doses	Oui	30-44
2021	Masculin	Milieu urbain		Suspicion de rage	Non mentionné	4 doses	Oui	>=45
2021	Masculin	Milieu urbain		Suspicion de rage	Non mentionné	2 doses	Non	30-44
2021	Masculin	Milieu urbain		Suspicion de rage	Non mentionné	4 doses	Oui	<5
2021	Feminin	Milieu urbain		Suspicion de rage	Non mentionné	4 doses	Oui	5-14
2021	Feminin	Milieu urbain		Suspicion de rage	Non mentionné	4 doses	Oui	<5
2021	Feminin	Milieu urbain		Suspicion de rage	Rage confirmée :	4 doses	Oui	30-44
2021	Feminin	Milieu rural		Suspicion de rage	Non mentionné	4 doses	Oui	30-44
2021	Masculin	Milieu rural		Suspicion de rage	Non mentionné	4 doses	Oui	<5
2021	Masculin	Milieu urbain		Suspicion de rage	Non mentionné	4 doses	Oui	30-44
2021	Masculin	Milieu urbain		Suspicion de rage	Non mentionné	4 doses	Oui	<5
2021	Masculin	Milieu urbain		Suspicion de rage	Non mentionné	4 doses	Oui	>=45
2021	Masculin	Milieu urbain		Suspicion de rage	Non mentionné	4 doses	Oui	>=45
2021	Feminin	Milieu urbain		Prévention avec morsure	Non mentionné	3 doses	Oui	15-29
2021	Masculin	Milieu urbain		Suspicion de rage	Non mentionné	4 doses	Oui	15-29
2021	Feminin	Milieu urbain		Suspicion de rage	Non mentionné	4 doses	Oui	>=45
2021	Feminin	Milieu urbain		Suspicion de rage	Non mentionné	4 doses	Oui	5-14
2021	Feminin	Milieu rural		Prévention avec morsure	Non mentionné	3 doses	Oui	>=45
2021	Masculin	Milieu urbain		Suspicion de rage	Non mentionné	4 doses	Oui	>=45
2021	Feminin	Milieu urbain		Suspicion de rage	Non mentionné	4 doses	Oui	>=45
2021	Masculin	Milieu urbain		Prévention avec morsure	Non mentionné	3 doses	Oui	30-44
2021	Masculin	Milieu rural		Prévention avec morsure	Non mentionné	3 doses	Oui	15-29
2021	Feminin	Milieu rural		Prévention avec morsure	Non mentionné	3 doses	Oui	5-14
2021	Feminin	Milieu urbain		Prévention avec morsure	Non mentionné	3 doses	Oui	5-14
2021	Masculin	Milieu urbain		Suspicion de rage	Non mentionné	3 doses	Non	15-29
2021	Masculin	Milieu urbain		Suspicion de rage	Non mentionné	5 doses	Oui	<5
2021	Feminin	Milieu urbain		Suspicion de rage	Non mentionné	4 doses	Oui	>=45
2021	Masculin	Milieu urbain		Suspicion de rage	Non mentionné	4 doses	Oui	30-44
2021	Feminin	Milieu rural		Suspicion de rage	Non mentionné	4 doses	Oui	<5
2021	Masculin	Milieu urbain		Suspicion de rage	Non mentionné	4 doses	Oui	30-44
2021	Masculin	Milieu urbain		Suspicion de rage	Non mentionné	4 doses	Oui	>=45
2021	Feminin	Milieu urbain		Prévention avec morsure	Non mentionné	3 doses	Oui	<5
2021	Feminin	Milieu urbain		Suspicion de rage	Non mentionné	4 doses	Oui	<5
2021	Masculin	Milieu urbain		Suspicion de rage	Non mentionné	4 doses	Oui	5-14
2021	Feminin	Milieu urbain		Suspicion de rage	Non mentionné	4 doses	Oui	>=45
2021	Feminin	Milieu urbain		Suspicion de rage	Non mentionné	4 doses	Oui	>=45
2021	Feminin	Milieu urbain		Suspicion de rage	Non mentionné	2 doses	Non	>=45
2021	Masculin	Milieu urbain		Suspicion de rage	Non mentionné	4 doses	Oui	>=45
2021	Feminin	Milieu urbain		Prévention sans morsure	Rage confirmée :	3 doses	Non	30-44
2021	Feminin	Milieu urbain		Prévention sans morsure	Rage confirmée :	2 doses	Non	<5
2021	Feminin	Milieu rural		Suspicion de rage	Non mentionné	4 doses	Oui	<5
2021	Masculin	Milieu urbain		Suspicion de rage	Non mentionné	4 doses	Oui	>=45
2021	Masculin	Milieu urbain		Suspicion de rage	Non mentionné	4 doses	Oui	15-29
2021	Feminin	Milieu urbain		Suspicion de rage	Non mentionné	4 doses	Oui	30-44
2021	Masculin	Milieu urbain		Suspicion de rage	Non mentionné	4 doses	Oui	<5
2021	Masculin	Milieu urbain		Prévention avec morsure	Non mentionné	3 doses	Oui	<5
2021	Feminin	Milieu urbain		Suspicion de rage	Non mentionné	4 doses	Oui	15-29
2021	Masculin	Milieu urbain		Suspicion de rage	Non mentionné	3 doses	Non	30-44
2021	Feminin	Milieu urbain		Prévention sans morsure	Rage confirmée :	3 doses	Oui	15-29
2021	Feminin	Milieu urbain		Prévention sans morsure	Rage confirmée :	3 doses	Oui	5-14
2021	Masculin	Milieu urbain		Prévention sans morsure	Non mentionné	3 doses	Oui	30-44
2021	Feminin	Milieu urbain		Prévention sans morsure	Rage confirmée :	3 doses	Oui	>=45
2021	Feminin	Milieu urbain		Suspicion de rage	Non mentionné	4 doses	Oui	>=45
2021	Feminin	Milieu urbain		Suspicion de rage	Non mentionné	4 doses	Oui	5-14
2021	Feminin	Milieu urbain		Suspicion de rage	Non mentionné	4 doses	Oui	>=45
2021	Feminin	Milieu rural		Prévention sans morsure	Non mentionné	3 doses	Oui	15-29
2021	Feminin	Milieu rural		Prévention sans morsure	Non mentionné	3 doses	Oui	5-14
2021	Feminin	Milieu urbain		Prévention avec morsure	Non mentionné	3 doses	Oui	30-44
2021	Masculin	Milieu urbain		Suspicion de rage	Non mentionné	4 doses	Oui	<5
2021	Feminin	Milieu urbain		Prévention avec morsure	Non mentionné	3 doses	Oui	15-29
2021	Masculin	Milieu urbain		Prévention avec morsure	Non mentionné	3 doses	Oui	>=45
2021	Feminin	Milieu urbain		Prévention avec morsure	Non mentionné	3 doses	Oui	5-14
2021	Feminin	Milieu urbain		Suspicion de rage	Non mentionné	2 doses	Non	15-29
2021	Masculin	Milieu urbain		Suspicion de rage	Non mentionné	4 doses	Oui	5-14
2021	Feminin	Milieu urbain		Suspicion de rage	Rage confirmée :	4 doses	Oui	<5
2021	Masculin	Milieu urbain		Prévention avec morsure	Non mentionné	1 dose	Non	5-14
2021	Feminin	Milieu urbain		Suspicion de rage	Non mentionné	4 doses	Oui	15-29
2021	Feminin	Milieu urbain		Suspicion de rage	Non mentionné	4 doses	Oui	30-44
2021	Feminin	Milieu urbain		Suspicion de rage	Non mentionné	4 doses	Oui	<5
2021	Masculin	Milieu urbain		Suspicion de rage	Non mentionné	4 doses	Oui	15-29
2021	Masculin	Milieu urbain		Suspicion de rage	Non mentionné	4 doses	Oui	>=45
2021	Feminin	Milieu urbain		Suspicion de rage	Rage confirmée :	4 doses	Oui	<5
2021	Feminin	Milieu urbain		Prévention avec morsure	Non mentionné	1 dose	Non	15-29
2021	Feminin	Milieu urbain		Prévention avec morsure	Non mentionné	3 doses	Oui	5-14
2021	Masculin	Milieu urbain		Suspicion de rage	Non mentionné	3 doses	Non	5-14
2021	Masculin	Milieu urbain		Prévention avec morsure	Non mentionné	3 doses	Oui	5-14
2021	Feminin	Milieu urbain		Suspicion de rage	Non mentionné	4 doses	Oui	<5
2021	Masculin	Milieu urbain		Suspicion de rage	Non mentionné	4 doses	Oui	5-14
2021	Feminin	Milieu urbain		Suspicion de rage	Non mentionné	4 doses	Oui	<5
2021	Masculin	Milieu urbain		Suspicion de rage	Non mentionné	4 doses	Oui	>=45
2021	Masculin	Milieu urbain		Suspicion de rage	Non mentionné	3 doses	Non	15-29
2021	Masculin	Milieu rural		Prévention avec morsure	Non mentionné	3 doses	Oui	15-29
2021	Masculin	Milieu urbain		Suspicion de rage	Non mentionné	4 doses	Oui	15-29
2021	Masculin	Milieu urbain		Suspicion de rage	Non mentionné	4 doses	Oui	30-44
2021	Masculin	Milieu urbain		Prévention avec morsure	Non mentionné	3 doses	Oui	5-14
2021	Feminin	Milieu urbain		Prévention avec morsure	Non mentionné	3 doses	Oui	5-14
2021	Masculin	Milieu urbain		Suspicion de rage	Non mentionné	3 doses	Non	>=45
2021	Feminin	Milieu urbain		Suspicion de rage	Rage confirmée :	4 doses	Oui	15-29
2021	Masculin	Milieu urbain		Suspicion de rage	Rage confirmée :	4 doses	Oui	>=45
2021	Masculin	Milieu urbain		Suspicion de rage	Rage confirmée :	4 doses	Oui	>=45
2021	Masculin	Milieu urbain		Suspicion de rage	Rage confirmée :	4 doses	Oui	>=45
2021	Masculin	Milieu urbain		Suspicion de rage	Rage confirmée :	4 doses	Oui	5-14
2021	Feminin	Milieu urbain		Prévention sans morsure	Non mentionné	3 doses	Oui	15-29
2021	Masculin	Milieu urbain		Prévention sans morsure	Rage confirmée :	4 doses	Oui	>=45
2021	Masculin	Milieu urbain		Suspicion de rage	Non mentionné	4 doses	Oui	15-29
2021	Feminin	Milieu rural		Suspicion de rage	Non mentionné	4 doses	Oui	5-14
2021	Feminin	Milieu urbain		Suspicion de rage	Non mentionné	3 doses	Non	15-29
2021	Masculin	Milieu urbain		Suspicion de rage	Non mentionné	3 doses	Non	15-29
2021	Feminin	Milieu urbain		Prévention avec morsure	Non mentionné	3 doses	Oui	5-14
2021	Masculin	Milieu urbain		Prévention avec morsure	Non mentionné	2 doses	Non	30-44
2021	Feminin	Milieu rural		Suspicion de rage	Non mentionné	4 doses	Oui	15-29
2021	Masculin	Milieu urbain		Suspicion de rage	Non mentionné	4 doses	Oui	30-44
2021	Feminin	Milieu urbain		Suspicion de rage	Non mentionné	4 doses	Oui	15-29
2021	Masculin	Milieu urbain		Suspicion de rage	Rage confirmée :	5 doses	Oui	>=45
2021	Masculin	Milieu urbain		Suspicion de rage	Non mentionné	4 doses	Oui	<5
2021	Masculin	Milieu urbain		Suspicion de rage	Non mentionné	4 doses	Oui	5-14
2021	Masculin	Milieu urbain		Prévention avec morsure	Non mentionné	3 doses	Oui	15-29
2021	Feminin	Milieu urbain		Suspicion de rage	Non mentionné	4 doses	Oui	>=45
2021	Masculin	Milieu rural		Suspicion de rage	Non mentionné	4 doses	Oui	5-14
2021	Masculin	Milieu urbain		Suspicion de rage	Rage confirmée :	3 doses	Non	>=45
2021	Masculin	Milieu urbain		Prévention avec morsure	Non mentionné	3 doses	Oui	15-29
2021	Masculin	Milieu urbain		Suspicion de rage	Non mentionné	4 doses	Oui	5-14
2021	Feminin	Milieu urbain		Prévention avec morsure	Non mentionné	2 doses	Non	15-29
2021	Masculin	Milieu urbain		Suspicion de rage	Non mentionné	4 doses	Oui	30-44
2021	Masculin	Milieu urbain		Suspicion de rage	Non mentionné	2 doses	Non	5-14
2021	Masculin	Milieu rural		Prévention avec morsure	Non mentionné	3 doses	Oui	5-14
2021	Masculin	Milieu urbain		Suspicion de rage	Non mentionné	5 doses	Oui	>=45
2021	Masculin	Milieu urbain		Suspicion de rage	Non mentionné	4 doses	Oui	5-14
2021	Feminin	Milieu urbain		Suspicion de rage	Non mentionné	4 doses	Oui	5-14
2021	Masculin	Milieu urbain		Suspicion de rage	Non mentionné	4 doses	Oui	30-44
2021	Masculin	Milieu urbain		Suspicion de rage	Non mentionné	4 doses	Oui	5-14
2021	Feminin	Milieu urbain		Suspicion de rage	Non mentionné	4 doses	Oui	>=45
2021	Masculin	Milieu urbain		Suspicion de rage	Non mentionné	4 doses	Oui	5-14
2021	Feminin	Milieu urbain		Suspicion de rage	Non mentionné	4 doses	Oui	5-14
2021	Feminin	Milieu urbain		Suspicion de rage	Non mentionné	4 doses	Oui	15-29
2021	Masculin	Milieu urbain		Suspicion de rage	Non mentionné	2 doses	Non	30-44
2021	Masculin	Milieu urbain		Suspicion de rage	Non mentionné	5 doses	Oui	15-29
2021	Masculin	Milieu urbain		Prévention avec morsure	Non mentionné	3 doses	Oui	30-44
2021	Feminin	Milieu urbain		Suspicion de rage	Non mentionné	3 doses	Non	5-14
2021	Feminin	Milieu rural		Suspicion de rage	Non mentionné	4 doses	Oui	<5
2021	Masculin	Milieu urbain		Suspicion de rage	Non mentionné	4 doses	Oui	>=45
2021	Masculin	Milieu urbain		Suspicion de rage	Rage confirmée :	4 doses	Oui	5-14
2021	Masculin	Milieu rural		Prévention avec morsure	Non mentionné	3 doses	Oui	5-14
2021	Masculin	Milieu rural		Suspicion de rage	Non mentionné	2 doses	Non	>=45
2021	Feminin	Milieu urbain		Suspicion de rage	Non mentionné	4 doses	Oui	15-29
2021	Masculin	Milieu urbain		Suspicion de rage	Non mentionné	4 doses	Oui	<5
2021	Feminin	Milieu urbain		Prévention avec morsure	Non mentionné	3 doses	Oui	15-29
2021	Feminin	Milieu urbain		Suspicion de rage	Non mentionné	4 doses	Oui	>=45
2021	Feminin	Milieu urbain		Suspicion de rage	Non mentionné	4 doses	Oui	5-14
2021	Masculin	Milieu urbain		Suspicion de rage	Non mentionné	4 doses	Oui	5-14
2021	Feminin	Milieu urbain		Suspicion de rage	Non mentionné	4 doses	Oui	5-14
2021	Masculin	Milieu urbain		Suspicion de rage	Non mentionné	4 doses	Oui	5-14
2021	Feminin	Milieu urbain		Suspicion de rage	Non mentionné	4 doses	Oui	5-14
2021	Feminin	Milieu urbain		Suspicion de rage	Non mentionné	4 doses	Oui	>=45
2021	Masculin	Milieu rural		Suspicion de rage	Non mentionné	4 doses	Oui	5-14
2021	Feminin	Milieu urbain		Suspicion de rage	Non mentionné	4 doses	Oui	30-44
2021	Masculin	Milieu rural		Prévention avec morsure	Non mentionné	2 doses	Non	<5
2021	Feminin	Milieu urbain		Prévention avec morsure	Non mentionné	3 doses	Oui	5-14
2021	Masculin	Milieu urbain		Suspicion de rage	Non mentionné	4 doses	Oui	5-14
2021	Masculin	Milieu urbain		Suspicion de rage	Non mentionné	2 doses	Non	5-14
2021	Masculin	Milieu urbain		Prévention avec morsure	Non mentionné	3 doses	Oui	<5
2021	Masculin	Milieu urbain		Suspicion de rage	Non mentionné	3 doses	Non	<5
2021	Masculin	Milieu urbain		Prévention avec morsure	Animal mort (de mort naturelle ou abattu)	5 doses	Oui	>=45
2021	Feminin	Milieu urbain		Suspicion de rage	Non mentionné	4 doses	Oui	>=45
2021	Masculin	Milieu urbain		Suspicion de rage	Non mentionné	4 doses	Oui	15-29
2021	Masculin	Milieu urbain		Suspicion de rage	Non mentionné	4 doses	Oui	<5
2021	Masculin	Milieu urbain		Suspicion de rage	Non mentionné	4 doses	Oui	5-14
2021	Masculin	Milieu urbain		Suspicion de rage	Non mentionné	4 doses	Oui	5-14
2021	Masculin	Milieu urbain		Suspicion de rage	Non mentionné	4 doses	Oui	>=45
2021	Feminin	Milieu urbain		Suspicion de rage	Non mentionné	4 doses	Oui	>=45
2021	Feminin	Milieu urbain		Suspicion de rage	Non mentionné	4 doses	Oui	<5
2021	Feminin	Milieu urbain		Suspicion de rage	Non mentionné	4 doses	Oui	>=45
2021	Feminin	Milieu urbain		Suspicion de rage	Non mentionné	4 doses	Oui	15-29
2021	Feminin	Milieu urbain		Suspicion de rage	Non mentionné	4 doses	Oui	>=45
2021	Masculin	Milieu urbain		Prévention avec morsure	Non mentionné	3 doses	Oui	15-29
2021	Feminin	Milieu urbain		Suspicion de rage	Non mentionné	4 doses	Oui	5-14
2021	Masculin	Milieu urbain		Suspicion de rage	Non mentionné	4 doses	Oui	15-29
2021	Masculin	Milieu urbain		Suspicion de rage	Non mentionné	4 doses	Oui	15-29
2021	Masculin	Milieu urbain		Prévention avec morsure	Non mentionné	3 doses	Oui	<5
2021	Feminin	Milieu urbain		Suspicion de rage	Non mentionné	4 doses	Oui	5-14
2021	Masculin	Milieu urbain		Suspicion de rage	Non mentionné	4 doses	Oui	5-14
2021	Feminin	Milieu urbain		Suspicion de rage	Non mentionné	4 doses	Oui	5-14
2021	Masculin	Milieu urbain		Suspicion de rage	Non mentionné	4 doses	Oui	15-29
2021	Feminin	Milieu urbain		Suspicion de rage	Non mentionné	4 doses	Oui	30-44
2021	Masculin	Milieu urbain		Suspicion de rage	Non mentionné	4 doses	Oui	<5
2021	Masculin	Milieu urbain		Suspicion de rage	Non mentionné	4 doses	Oui	>=45
2021	Masculin	Milieu urbain		Suspicion de rage	Rage confirmée :	2 doses	Non	>=45
2021	Masculin	Milieu urbain		Suspicion de rage	Non mentionné	4 doses	Oui	5-14
2021	Masculin	Milieu urbain		Prévention avec morsure	Non mentionné	3 doses	Oui	>=45
2021	Feminin	Milieu urbain		Suspicion de rage	Non mentionné	4 doses	Oui	>=45
2021	Masculin	Milieu urbain		Suspicion de rage	Non mentionné	4 doses	Oui	5-14
2021	Feminin	Milieu urbain		Suspicion de rage	Non mentionné	3 doses	Non	30-44
2021	Masculin	Milieu urbain		Prévention avec morsure	Non mentionné	3 doses	Oui	>=45
2021	Masculin	Milieu urbain		Suspicion de rage	Non mentionné	3 doses	Non	5-14
2021	Masculin	Milieu rural		Suspicion de rage	Non mentionné	4 doses	Oui	30-44
2021	Masculin	Milieu urbain		Prévention avec morsure	Non mentionné	5 doses	Oui	5-14
2021	Masculin	Milieu urbain		Prévention avec morsure	Non mentionné	3 doses	Oui	5-14
2021	Masculin	Milieu urbain		Prévention avec morsure	Non mentionné	3 doses	Oui	<5
2021	Masculin	Milieu urbain		Suspicion de rage	Non mentionné	4 doses	Oui	<5
2021	Feminin	Milieu urbain		Suspicion de rage	Non mentionné	4 doses	Oui	5-14
2021	Masculin	Milieu urbain		Prévention sans morsure	Non mentionné	3 doses	Oui	<5
2021	Feminin	Milieu urbain		Suspicion de rage	Non mentionné	4 doses	Oui	30-44
2021	Masculin	Milieu urbain		Suspicion de rage	Non mentionné	4 doses	Oui	5-14
2021	Masculin	Milieu urbain		Suspicion de rage	Non mentionné	5 doses	Oui	15-29
2021	Masculin	Milieu urbain		Suspicion de rage	Non mentionné	4 doses	Oui	5-14
2021	Feminin	Milieu urbain		Prévention avec morsure	Non mentionné	3 doses	Oui	5-14
2021	Masculin	Milieu urbain		Suspicion de rage	Non mentionné	4 doses	Oui	5-14
2021	Masculin	Milieu urbain		Prévention avec morsure	Non mentionné	3 doses	Oui	>=45
2021	Feminin	Milieu urbain		Suspicion de rage	Non mentionné	4 doses	Oui	15-29
2021	Feminin	Milieu urbain		Prévention avec morsure	Non mentionné	2 doses	Non	30-44
2021	Feminin	Milieu urbain		Suspicion de rage	Non mentionné	4 doses	Oui	15-29
2021	Feminin	Milieu urbain		Suspicion de rage	Rage confirmée :	4 doses	Oui	<5
2021	Feminin	Milieu urbain		Prévention avec morsure	Non mentionné	3 doses	Oui	5-14
2021	Feminin	Milieu urbain		Suspicion de rage	Non mentionné	2 doses	Non	30-44
2021	Masculin	Milieu urbain		Suspicion de rage	Non mentionné	3 doses	Non	5-14
2021	Masculin	Milieu urbain		Suspicion de rage	Non mentionné	4 doses	Oui	15-29
2021	Feminin	Milieu rural		Prévention avec morsure	Non mentionné	3 doses	Oui	15-29
2021	Masculin	Milieu urbain		Suspicion de rage	Non mentionné	4 doses	Oui	5-14
2021	Masculin	Milieu urbain		Suspicion de rage	Non mentionné	4 doses	Oui	5-14
2021	Masculin	Milieu rural		Prévention avec morsure	Animal mort (de mort naturelle ou abattu)	5 doses	Oui	30-44
2021	Masculin	Milieu urbain		Suspicion de rage	Non mentionné	4 doses	Oui	30-44
2021	Masculin	Milieu rural		Suspicion de rage	Non mentionné	4 doses	Oui	5-14
2021	Feminin	Milieu urbain		Suspicion de rage	Non mentionné	4 doses	Oui	30-44
2021	Masculin	Milieu urbain		Suspicion de rage	Non mentionné	4 doses	Oui	15-29
2021	Masculin	Milieu urbain		Suspicion de rage	Non mentionné	4 doses	Oui	15-29
2021	Masculin	Milieu urbain		Suspicion de rage	Non mentionné	4 doses	Oui	5-14
2021	Feminin	Milieu urbain		Suspicion de rage	Non mentionné	4 doses	Oui	<5
2021	Masculin	Milieu urbain		Suspicion de rage	Non mentionné	4 doses	Oui	<5
2021	Feminin	Milieu urbain		Suspicion de rage	Non mentionné	4 doses	Oui	5-14
2021	Masculin	Milieu urbain		Suspicion de rage	Non mentionné	4 doses	Oui	5-14
2021	Masculin	Milieu urbain		Suspicion de rage	Non mentionné	4 doses	Oui	5-14
2021	Masculin	Milieu urbain		Suspicion de rage	Non mentionné	3 doses	Non	5-14
2021	Feminin	Milieu urbain		Suspicion de rage	Non mentionné	4 doses	Oui	5-14
2021	Masculin	Milieu urbain		Suspicion de rage	Non mentionné	4 doses	Oui	<5
2021	Masculin	Milieu urbain		Suspicion de rage	Non mentionné	4 doses	Oui	<5
2021	Masculin	Milieu urbain		Suspicion de rage	Non mentionné	4 doses	Oui	5-14
2021	Masculin	Milieu rural		Suspicion de rage	Non mentionné	4 doses	Oui	5-14
2021	Feminin	Milieu urbain		Prévention avec morsure	Non mentionné	3 doses	Oui	5-14
2021	Feminin	Milieu urbain		Prévention avec morsure	Non mentionné	5 doses	Oui	<5
2021	Feminin	Milieu urbain		Suspicion de rage	Non mentionné	3 doses	Non	<5
2021	Feminin	Milieu urbain		Suspicion de rage	Non mentionné	3 doses	Non	15-29
2021	Masculin	Milieu urbain		Prévention avec morsure	Non mentionné	3 doses	Oui	5-14
2021	Masculin	Milieu urbain		Suspicion de rage	Non mentionné	4 doses	Oui	5-14
2021	Feminin	Milieu urbain		Suspicion de rage	Non mentionné	4 doses	Oui	<5
2021	Masculin	Milieu urbain		Suspicion de rage	Non mentionné	3 doses	Non	<5
2021	Masculin	Milieu urbain		Suspicion de rage	Non mentionné	4 doses	Oui	>=45
2021	Masculin	Milieu rural		Prévention avec morsure	Non mentionné	3 doses	Oui	15-29
2021	Masculin	Milieu urbain		Prévention avec morsure	Non mentionné	3 doses	Oui	>=45
2021	Feminin	Milieu rural		Prévention avec morsure	Non mentionné	3 doses	Oui	5-14
2021	Masculin	Milieu urbain		Morsure à la tête	Non mentionné	4 doses	Oui	5-14
2021	Masculin	Milieu urbain		Suspicion de rage	Non mentionné	4 doses	Oui	5-14
2021	Masculin	Milieu urbain		Suspicion de rage	Non mentionné	3 doses	Non	15-29
2021	Masculin	Milieu urbain		Suspicion de rage	Non mentionné	4 doses	Oui	30-44
2021	Masculin	Milieu urbain		Suspicion de rage	Non mentionné	2 doses	Non	>=45
2021	Masculin	Milieu urbain		Suspicion de rage	Non mentionné	4 doses	Oui	5-14
2021	Feminin	Milieu urbain		Suspicion de rage	Non mentionné	4 doses	Oui	5-14
2021	Feminin	Milieu urbain		Suspicion de rage	Non mentionné	4 doses	Oui	<5
2021	Feminin	Milieu urbain		Suspicion de rage	Non mentionné	4 doses	Oui	5-14
2021	Masculin	Milieu urbain		Suspicion de rage	Non mentionné	2 doses	Non	30-44
2021	Masculin	Milieu urbain		Suspicion de rage	Non mentionné	2 doses	Non	15-29
2021	Feminin	Milieu urbain		Suspicion de rage	Non mentionné	4 doses	Oui	30-44
2021	Masculin	Milieu rural		Prévention avec morsure	Non mentionné	2 doses	Non	15-29
2021	Masculin	Milieu urbain		Suspicion de rage	Non mentionné	4 doses	Oui	5-14
2021	Feminin	Milieu urbain		Prévention avec morsure	Non mentionné	3 doses	Oui	15-29
2021	Masculin	Milieu urbain		Suspicion de rage	Non mentionné	4 doses	Oui	30-44
2021	Masculin	Milieu urbain		Suspicion de rage	Non mentionné	4 doses	Oui	>=45
2021	Masculin	Milieu urbain		Suspicion de rage	Non mentionné	4 doses	Oui	5-14
2021	Masculin	Milieu urbain		Suspicion de rage	Non mentionné	4 doses	Oui	<5
2021	Masculin	Milieu urbain		Prévention avec morsure	Non mentionné	3 doses	Oui	5-14
2021	Feminin	Milieu rural		Suspicion de rage	Non mentionné	Doses emportées	Non	5-14
2021	Feminin	Milieu urbain		Suspicion de rage	Non mentionné	4 doses	Oui	<5
2021	Masculin	Milieu urbain		Suspicion de rage	Non mentionné	4 doses	Oui	5-14
2021	Feminin	Milieu urbain		Prévention sans morsure	Rage confirmée :	3 doses	Oui	15-29
2021	Masculin	Milieu urbain		Suspicion de rage	Non mentionné	4 doses	Oui	<5
2021	Feminin	Milieu urbain		Suspicion de rage	Non mentionné	3 doses	Non	<5
2021	Feminin	Milieu urbain		Suspicion de rage	Non mentionné	4 doses	Oui	15-29
2021	Feminin	Milieu rural		Suspicion de rage	Non mentionné	3 doses	Non	<5
2021	Feminin	Milieu urbain		Suspicion de rage	Non mentionné	4 doses	Oui	<5
2021	Masculin	Milieu urbain		Suspicion de rage	Non mentionné	4 doses	Oui	5-14
2021	Masculin	Milieu rural		Suspicion de rage	Non mentionné	4 doses	Oui	5-14
2021	Masculin	Milieu urbain		Suspicion de rage	Non mentionné	4 doses	Oui	15-29
2021	Feminin	Milieu urbain		Prévention avec morsure	Non mentionné	2 doses	Non	5-14
2021	Feminin	Milieu urbain		Prévention avec morsure	Non mentionné	3 doses	Oui	15-29
2021	Masculin	Milieu urbain		Prévention avec morsure	Non mentionné	3 doses	Oui	5-14
2021	Masculin	Milieu urbain		Suspicion de rage	Non mentionné	2 doses	Non	15-29
2021	Feminin	Milieu urbain		Suspicion de rage	Non mentionné	2 doses	Non	<5
2021	Feminin	Milieu urbain		Suspicion de rage	Non mentionné	3 doses	Non	15-29
2021	Masculin	Milieu urbain		Suspicion de rage	Non mentionné	4 doses	Oui	5-14
2021	Masculin	Milieu urbain		Prévention avec morsure	Non mentionné	3 doses	Oui	>=45
2021	Feminin	Milieu rural		Prévention avec morsure	Non mentionné	3 doses	Oui	30-44
2021	Feminin	Milieu rural		Suspicion de rage	Non mentionné	4 doses	Oui	30-44
2021	Feminin	Milieu urbain		Suspicion de rage	Non mentionné	4 doses	Oui	5-14
2021	Masculin	Milieu urbain		Morsure à la tête	Non mentionné	4 doses	Oui	5-14
2021	Masculin	Milieu urbain		Suspicion de rage	Non mentionné	4 doses	Oui	5-14
2021	Feminin	Milieu urbain		Suspicion de rage	Non mentionné	4 doses	Oui	>=45
2021	Masculin	Milieu urbain		Prévention avec morsure	Non mentionné	3 doses	Oui	5-14
2021	Feminin	Milieu urbain		Suspicion de rage	Non mentionné	2 doses	Non	5-14
2021	Masculin	Milieu urbain		Suspicion de rage	Non mentionné	4 doses	Oui	30-44
2021	Masculin	Milieu urbain		Suspicion de rage	Non mentionné	4 doses	Oui	5-14
2021	Masculin	Milieu rural		Suspicion de rage	Non mentionné	4 doses	Oui	>=45
2021	Masculin	Milieu urbain		Prévention avec morsure	Non mentionné	1 dose	Non	<5
2021	Masculin	Milieu urbain		Prévention avec morsure	Non mentionné	3 doses	Oui	5-14
2021	Feminin	Milieu urbain		Suspicion de rage	Non mentionné	4 doses	Oui	30-44
2021	Masculin	Milieu urbain		Suspicion de rage	Non mentionné	4 doses	Oui	15-29
2021	Masculin	Milieu urbain		Suspicion de rage	Non mentionné	4 doses	Oui	>=45
2021	Masculin	Milieu urbain		Prévention avec morsure	Non mentionné	3 doses	Oui	5-14
2021	Masculin	Milieu urbain		Morsure à la tête	Non mentionné	4 doses	Oui	>=45
2021	Masculin	Milieu urbain		Suspicion de rage	Non mentionné	3 doses	Non	>=45
2021	Masculin	Milieu urbain		Suspicion de rage	Non mentionné	4 doses	Oui	5-14
2021	Masculin	Milieu urbain		Suspicion de rage	Non mentionné	4 doses	Oui	5-14
2021	Masculin	Milieu urbain		Suspicion de rage	Non mentionné	4 doses	Oui	30-44
2021	Masculin	Milieu urbain		Suspicion de rage	Non mentionné	4 doses	Oui	<5
2021	Masculin	Milieu urbain		Suspicion de rage	Non mentionné	3 doses	Non	>=45
2021	Feminin	Milieu urbain		Suspicion de rage	Non mentionné	4 doses	Oui	5-14
2021	Masculin	Milieu urbain		Suspicion de rage	Non mentionné	4 doses	Oui	5-14
2021	Masculin	Milieu urbain		Suspicion de rage	Non mentionné	4 doses	Oui	5-14
2021	Feminin	Milieu urbain		Suspicion de rage	Non mentionné	4 doses	Oui	<5
2021	Masculin	Milieu rural		Prévention sans morsure	Rage confirmée :	1 dose	Non	>=45
2021	Feminin	Milieu urbain		Prévention sans morsure	Rage confirmée :	1 dose	Non	30-44
2021	Feminin	Milieu urbain		Prévention sans morsure	Rage confirmée :	1 dose	Non	5-14
2021	Masculin	Milieu urbain		Prévention sans morsure	Rage confirmée :	1 dose	Non	15-29
2021	Masculin	Milieu urbain		Prévention sans morsure	Rage confirmée :	4 doses	Oui	>=45
2021	Masculin	Milieu urbain		Prévention sans morsure	Rage confirmée :	1 dose	Non	<5
2021	Masculin	Milieu rural		Suspicion de rage	Non mentionné	2 doses	Non	>=45
2021	Masculin	Milieu urbain		Suspicion de rage	Rage confirmée :	4 doses	Oui	5-14
2021	Masculin	Milieu urbain		Suspicion de rage	Non mentionné	4 doses	Oui	<5
2021	Masculin	Milieu urbain		Suspicion de rage	Non mentionné	3 doses	Non	<5
2021	Masculin	Milieu urbain		Suspicion de rage	Non mentionné	4 doses	Oui	5-14
2021	Masculin	Milieu urbain		Suspicion de rage	Non mentionné	2 doses	Non	<5
2021	Masculin	Milieu urbain		Prévention avec morsure	Non mentionné	2 doses	Non	15-29
2021	Masculin	Milieu urbain		Suspicion de rage	Non mentionné	4 doses	Oui	5-14
2021	Feminin	Milieu urbain		Suspicion de rage	Non mentionné	4 doses	Oui	>=45
2021	Masculin	Milieu urbain		Suspicion de rage	Non mentionné	4 doses	Oui	30-44
2021	Masculin	Milieu urbain		Prévention avec morsure	Non mentionné	1 dose	Non	<5
2021	Feminin	Milieu urbain		Morsure à la tête	Non mentionné	4 doses	Oui	<5
2021	Feminin	Milieu urbain		Prévention avec morsure	Non mentionné	4 doses	Oui	5-14
2021	Masculin	Milieu urbain		Suspicion de rage	Non mentionné	4 doses	Oui	15-29
2021	Masculin	Milieu urbain		Suspicion de rage	Non mentionné	4 doses	Oui	5-14
2021	Masculin	Milieu urbain		Suspicion de rage	Non mentionné	4 doses	Oui	<5
2021	Feminin	Milieu urbain		Suspicion de rage	Non mentionné	4 doses	Oui	30-44
2021	Feminin	Milieu urbain		Prévention avec morsure	Non mentionné	3 doses	Oui	>=45
2021	Masculin	Milieu urbain		Suspicion de rage	Non mentionné	4 doses	Oui	5-14
2021	Masculin	Milieu urbain		Suspicion de rage	Non mentionné	4 doses	Oui	<5
2021	Masculin	Milieu urbain		Suspicion de rage	Non mentionné	4 doses	Oui	<5
2021	Masculin	Milieu urbain		Suspicion de rage	Non mentionné	4 doses	Oui	30-44
2021	Feminin	Milieu urbain		Suspicion de rage	Non mentionné	4 doses	Oui	5-14
2021	Masculin	Milieu urbain		Suspicion de rage	Non mentionné	4 doses	Oui	15-29
2021	Masculin	Milieu urbain		Prévention avec morsure	Non mentionné	3 doses	Oui	5-14
2021	Feminin	Milieu urbain		Suspicion de rage	Non mentionné	4 doses	Oui	>=45
2021	Masculin	Milieu urbain		Suspicion de rage	Non mentionné	4 doses	Oui	5-14
2021	Masculin	Milieu urbain		Suspicion de rage	Non mentionné	4 doses	Oui	<5
2021	Masculin	Milieu urbain		Suspicion de rage	Non mentionné	4 doses	Oui	15-29
2021	Feminin	Milieu urbain		Suspicion de rage	Non mentionné	4 doses	Oui	30-44
2021	Masculin	Milieu urbain		Prévention avec morsure	Non mentionné	3 doses	Oui	5-14
2021	Masculin	Milieu urbain		Suspicion de rage	Non mentionné	4 doses	Oui	5-14
2021	Masculin	Milieu urbain		Suspicion de rage	Non mentionné	4 doses	Oui	5-14
2021	Masculin	Milieu urbain		Suspicion de rage	Non mentionné	4 doses	Oui	<5
2021	Feminin	Milieu urbain		Prévention avec morsure	Non mentionné	3 doses	Oui	5-14
2021	Masculin	Milieu urbain		Suspicion de rage	Non mentionné	4 doses	Oui	30-44
2021	Masculin	Milieu urbain		Suspicion de rage	Non mentionné	4 doses	Oui	15-29
2021	Feminin	Milieu urbain		Suspicion de rage	Non mentionné	4 doses	Oui	15-29
2021	Masculin	Milieu urbain		Suspicion de rage	Non mentionné	4 doses	Oui	5-14
2021	Feminin	Milieu urbain		Suspicion de rage	Non mentionné	4 doses	Oui	5-14
2021	Feminin	Milieu urbain		Suspicion de rage	Non mentionné	4 doses	Oui	5-14
2021	Masculin	Milieu urbain		Suspicion de rage	Non mentionné	4 doses	Oui	>=45
2021	Masculin	Milieu urbain		Suspicion de rage	Non mentionné	4 doses	Oui	30-44
2021	Masculin	Milieu rural		Suspicion de rage	Non mentionné	4 doses	Oui	30-44
2021	Feminin	Milieu urbain		Prévention avec morsure	Non mentionné	3 doses	Oui	5-14
2021	Feminin	Milieu rural		Prévention avec morsure	Non mentionné	3 doses	Oui	30-44
2021	Masculin	Milieu urbain		Suspicion de rage	Non mentionné	4 doses	Oui	5-14
2021	Masculin	Milieu urbain		Prévention avec morsure	Non mentionné	3 doses	Oui	<5
2021	Masculin	Milieu urbain		Suspicion de rage	Non mentionné	4 doses	Oui	5-14
2021	Masculin	Milieu rural		Suspicion de rage	Non mentionné	4 doses	Oui	5-14
2021	Feminin	Milieu urbain		Prévention avec morsure	Non mentionné	3 doses	Oui	<5
2021	Masculin	Milieu urbain		Prévention avec morsure	Non mentionné	1 dose	Non	<5
2021	Masculin	Milieu urbain		Suspicion de rage	Non mentionné	4 doses	Oui	>=45
2021	Masculin	Milieu urbain		Suspicion de rage	Non mentionné	3 doses	Non	<5
2021	Masculin	Milieu urbain		Prévention avec morsure	Non mentionné	3 doses	Oui	<5
2021	Masculin	Milieu urbain		Suspicion de rage	Non mentionné	3 doses	Non	5-14
2021	Feminin	Milieu rural		Prévention avec morsure	Non mentionné	4 doses	Oui	30-44
2021	Feminin	Milieu urbain		Suspicion de rage	Non mentionné	4 doses	Oui	<5
2021	Masculin	Milieu urbain		Suspicion de rage	Non mentionné	3 doses	Non	30-44
2021	Feminin	Milieu urbain		Suspicion de rage	Rage confirmée :	4 doses	Oui	5-14
2021	Masculin	Milieu urbain		Suspicion de rage	Rage confirmée :	3 doses	Non	5-14
2021	Masculin	Milieu urbain		Suspicion de rage	Non mentionné	4 doses	Oui	<5
2021	Feminin	Milieu urbain		Prévention avec morsure	Non mentionné	3 doses	Oui	15-29
2021	Masculin	Milieu urbain		Suspicion de rage	Non mentionné	4 doses	Oui	5-14
2021	Feminin	Milieu urbain		Suspicion de rage	Non mentionné	4 doses	Oui	5-14
2021	Masculin	Milieu urbain		Suspicion de rage	Non mentionné	4 doses	Oui	5-14
2021	Feminin	Milieu urbain		Suspicion de rage	Non mentionné	4 doses	Oui	5-14
2021	Feminin	Milieu urbain		Prévention avec morsure	Non mentionné	3 doses	Oui	5-14
2021	Feminin	Milieu rural		Prévention avec morsure	Non mentionné	4 doses	Oui	>=45
2021	Feminin	Milieu urbain		Prévention avec morsure	Non mentionné	4 doses	Oui	<5
2021	Masculin	Milieu urbain		Suspicion de rage	Non mentionné	4 doses	Oui	>=45
2021	Masculin	Milieu urbain		Suspicion de rage	Non mentionné	5 doses	Oui	5-14
2021	Masculin	Milieu urbain		Suspicion de rage	Non mentionné	5 doses	Oui	5-14
2021	Masculin	Milieu urbain		Suspicion de rage	Non mentionné	4 doses	Oui	5-14
2021	Feminin	Milieu urbain		Suspicion de rage	Non mentionné	4 doses	Oui	<5
2021	Feminin	Milieu rural		Suspicion de rage	Non mentionné	4 doses	Oui	5-14
2021	Masculin	Milieu urbain		Suspicion de rage	Non mentionné	4 doses	Oui	>=45
2021	Feminin	Milieu urbain		Prévention avec morsure	Non mentionné	3 doses	Oui	5-14
2021	Feminin	Milieu urbain		Suspicion de rage	Non mentionné	4 doses	Oui	>=45
2021	Masculin	Milieu urbain		Prévention avec morsure	Non mentionné	3 doses	Oui	5-14
2021	Masculin	Milieu urbain		Suspicion de rage	Non mentionné	4 doses	Oui	>=45
2021	Feminin	Milieu urbain		Suspicion de rage	Non mentionné	4 doses	Oui	5-14
2021	Masculin	Milieu rural		Suspicion de rage	Non mentionné	4 doses	Oui	<5
2021	Masculin	Milieu urbain		Suspicion de rage	Non mentionné	4 doses	Oui	30-44
2021	Masculin	Milieu urbain		Prévention avec morsure	Non mentionné	2 doses	Non	>=45
2021	Masculin	Milieu urbain		Prévention avec morsure	Non mentionné	2 doses	Non	<5
2021	Masculin	Milieu urbain		Prévention avec morsure	Non mentionné	3 doses	Oui	5-14
2021	Feminin	Milieu urbain		Suspicion de rage	Non mentionné	4 doses	Oui	15-29
2021	Masculin	Milieu urbain		Suspicion de rage	Non mentionné	4 doses	Oui	5-14
2021	Feminin	Milieu urbain		Suspicion de rage	Non mentionné	2 doses	Non	15-29
2021	Masculin	Milieu urbain		Suspicion de rage	Non mentionné	4 doses	Oui	>=45
2021	Feminin	Milieu urbain		Suspicion de rage	Non mentionné	2 doses	Non	<5
2021	Masculin	Milieu urbain		Suspicion de rage	Non mentionné	4 doses	Oui	30-44
2021	Masculin	Milieu urbain		Suspicion de rage	Non mentionné	4 doses	Oui	5-14
2021	Masculin	Milieu urbain		Suspicion de rage	Non mentionné	4 doses	Oui	30-44
2021	Feminin	Milieu urbain		Suspicion de rage	Non mentionné	3 doses	Non	15-29
2021	Masculin	Milieu urbain		Suspicion de rage	Non mentionné	4 doses	Oui	<5
2021	Feminin	Milieu urbain		Suspicion de rage	Non mentionné	4 doses	Oui	30-44
2021	Feminin	Milieu urbain		Suspicion de rage	Non mentionné	4 doses	Oui	5-14
2021	Feminin	Milieu urbain		Prévention avec morsure	Non mentionné	3 doses	Oui	30-44
2021	Masculin	Milieu urbain		Prévention avec morsure	Non mentionné	4 doses	Oui	5-14
2021	Feminin	Milieu urbain		Morsure à la tête	Non mentionné	4 doses	Oui	<5
2021	Masculin	Milieu urbain		Prévention avec morsure	Non mentionné	3 doses	Oui	5-14
2021	Masculin	Milieu urbain		Suspicion de rage	Non mentionné	4 doses	Oui	30-44
2021	Masculin	Milieu urbain		Suspicion de rage	Non mentionné	3 doses	Non	15-29
2021	Masculin	Milieu urbain		Suspicion de rage	Non mentionné	3 doses	Non	15-29
2021	Masculin	Milieu rural		Suspicion de rage	Non mentionné	4 doses	Oui	>=45
2021	Masculin	Milieu rural		Prévention avec morsure	Non mentionné	5 doses	Oui	5-14
2021	Feminin	Milieu rural		Suspicion de rage	Non mentionné	4 doses	Oui	5-14
2021	Feminin	Milieu urbain		Suspicion de rage	Non mentionné	4 doses	Oui	30-44
2021	Masculin	Milieu urbain		Suspicion de rage	Non mentionné	5 doses	Oui	<5
2021	Feminin	Milieu urbain		Suspicion de rage	Non mentionné	4 doses	Oui	15-29
2021	Masculin	Milieu urbain		Suspicion de rage	Non mentionné	3 doses	Non	>=45
2021	Feminin	Milieu urbain		Suspicion de rage	Non mentionné	4 doses	Oui	5-14
2021	Masculin	Milieu urbain		Suspicion de rage	Non mentionné	3 doses	Non	<5
2021	Feminin	Milieu urbain		Suspicion de rage	Non mentionné	3 doses	Non	5-14
2021	Masculin	Milieu urbain		Prévention avec morsure	Non mentionné	3 doses	Oui	5-14
2021	Masculin	Milieu urbain		Suspicion de rage	Non mentionné	4 doses	Oui	30-44
2021	Masculin	Milieu urbain		Suspicion de rage	Non mentionné	2 doses	Non	<5
2021	Masculin	Milieu urbain		Suspicion de rage	Non mentionné	4 doses	Oui	<5
2021	Masculin	Milieu rural		Suspicion de rage	Non mentionné	4 doses	Oui	5-14
2021	Masculin	Milieu urbain		Suspicion de rage	Non mentionné	4 doses	Oui	<5
2021	Masculin	Milieu urbain		Suspicion de rage	Non mentionné	4 doses	Oui	30-44
2021	Masculin	Milieu rural		Suspicion de rage	Non mentionné	4 doses	Oui	30-44
2021	Masculin	Milieu urbain		Suspicion de rage	Non mentionné	4 doses	Oui	30-44
2021	Masculin	Milieu urbain		Suspicion de rage	Non mentionné	4 doses	Oui	30-44
2021	Masculin	Milieu urbain		Prévention avec morsure	Non mentionné	4 doses	Oui	<5
2021	Masculin	Milieu urbain		Prévention avec morsure	Non mentionné	3 doses	Oui	15-29
2021	Masculin	Milieu urbain		Suspicion de rage	Non mentionné	4 doses	Oui	30-44
2021	Feminin	Milieu urbain		Suspicion de rage	Non mentionné	2 doses	Non	5-14
2021	Feminin	Milieu urbain		Suspicion de rage	Non mentionné	4 doses	Oui	30-44
2021	Masculin	Milieu rural		Suspicion de rage	Non mentionné	4 doses	Oui	5-14
2021	Feminin	Milieu urbain		Suspicion de rage	Non mentionné	3 doses	Non	5-14
2021	Masculin	Milieu urbain		Prévention avec morsure	Non mentionné	2 doses	Non	30-44
2021	Feminin	Milieu urbain		Suspicion de rage	Non mentionné	4 doses	Oui	30-44
2021	Masculin	Milieu urbain		Suspicion de rage	Non mentionné	4 doses	Oui	<5
2021	Feminin	Milieu urbain		Suspicion de rage	Non mentionné	3 doses	Non	15-29
2021	Masculin	Milieu urbain		Suspicion de rage	Non mentionné	4 doses	Oui	15-29
2021	Masculin	Milieu urbain		Suspicion de rage	Non mentionné	4 doses	Oui	5-14
2021	Masculin	Milieu rural		Suspicion de rage	Non mentionné	2 doses	Non	>=45
2021	Feminin	Milieu urbain		Suspicion de rage	Non mentionné	4 doses	Oui	5-14
2021	Masculin	Milieu urbain		Suspicion de rage	Non mentionné	4 doses	Oui	<5
2021	Masculin	Milieu urbain		Suspicion de rage	Non mentionné	2 doses	Non	5-14
2021	Masculin	Milieu urbain		Suspicion de rage	Non mentionné	3 doses	Non	15-29
2021	Masculin	Milieu urbain		Suspicion de rage	Non mentionné	4 doses	Oui	30-44
2021	Masculin	Milieu urbain		Suspicion de rage	Non mentionné	4 doses	Oui	>=45
2021	Masculin	Milieu urbain		Prévention avec morsure	Non mentionné	2 doses	Non	5-14
2021	Masculin	Milieu urbain		Suspicion de rage	Non mentionné	4 doses	Oui	<5
2021	Feminin	Milieu urbain		Suspicion de rage	Non mentionné	4 doses	Oui	<5
2021	Masculin	Milieu urbain		Prévention avec morsure	Non mentionné	3 doses	Oui	<5
2021	Masculin	Milieu urbain		Suspicion de rage	Non mentionné	4 doses	Oui	15-29
2021	Masculin	Milieu urbain		Suspicion de rage	Non mentionné	4 doses	Oui	>=45
2021	Masculin	Milieu urbain		Prévention avec morsure	Non mentionné	3 doses	Oui	<5
2021	Masculin	Milieu urbain		Suspicion de rage	Non mentionné	4 doses	Oui	5-14
2021	Masculin	Milieu urbain		Suspicion de rage	Non mentionné	4 doses	Oui	5-14
2021	Feminin	Milieu rural		Suspicion de rage	Non mentionné	4 doses	Oui	<5
2021	Feminin	Milieu urbain		Suspicion de rage	Non mentionné	4 doses	Oui	30-44
2021	Masculin	Milieu urbain		Prévention avec morsure	Non mentionné	3 doses	Oui	<5
2021	Feminin	Milieu urbain		Suspicion de rage	Non mentionné	4 doses	Oui	<5
2021	Masculin	Milieu rural		Suspicion de rage	Non mentionné	2 doses	Non	5-14
2021	Masculin	Milieu urbain		Prévention avec morsure	Non mentionné	3 doses	Oui	<5
2021	Masculin	Milieu urbain		Prévention avec morsure	Non mentionné	3 doses	Oui	15-29
2021	Masculin	Milieu rural		Suspicion de rage	Non mentionné	4 doses	Oui	30-44
2021	Feminin	Milieu rural		Suspicion de rage	Non mentionné	4 doses	Oui	>=45
2021	Masculin	Milieu urbain		Prévention avec morsure	Non mentionné	2 doses	Non	30-44
2021	Masculin	Milieu urbain		Suspicion de rage	Non mentionné	4 doses	Oui	<5
2021	Feminin	Milieu urbain		Suspicion de rage	Non mentionné	4 doses	Oui	15-29
2021	Feminin	Milieu urbain		Suspicion de rage	Non mentionné	4 doses	Oui	>=45
2021	Feminin	Milieu urbain		Suspicion de rage	Non mentionné	4 doses	Oui	5-14
2021	Feminin	Milieu urbain		Suspicion de rage	Non mentionné	4 doses	Oui	15-29
2021	Masculin	Milieu urbain		Suspicion de rage	Non mentionné	4 doses	Oui	5-14
2021	Feminin	Milieu urbain		Suspicion de rage	Non mentionné	4 doses	Oui	15-29
2021	Masculin	Milieu urbain		Suspicion de rage	Non mentionné	4 doses	Oui	5-14
2021	Masculin	Milieu urbain		Suspicion de rage	Non mentionné	4 doses	Oui	<5
2021	Feminin	Milieu urbain		Suspicion de rage	Non mentionné	4 doses	Oui	15-29
2021	Masculin	Milieu urbain		Prévention avec morsure	Non mentionné	1 dose	Non	15-29
2021	Feminin	Milieu urbain		Prévention avec morsure	Non mentionné	3 doses	Oui	5-14
2021	Feminin	Milieu urbain		Suspicion de rage	Non mentionné	4 doses	Oui	30-44
2021	Masculin	Milieu urbain		Prévention avec morsure	Non mentionné	3 doses	Oui	>=45
2021	Masculin	Milieu urbain		Suspicion de rage	Non mentionné	4 doses	Oui	>=45
2021	Masculin	Milieu urbain		Suspicion de rage	Non mentionné	4 doses	Oui	5-14
2021	Masculin	Milieu urbain		Suspicion de rage	Non mentionné	4 doses	Oui	15-29
2021	Feminin	Milieu urbain		Suspicion de rage	Non mentionné	4 doses	Oui	5-14
2021	Feminin	Milieu urbain		Prévention avec morsure	Non mentionné	3 doses	Oui	5-14
2021	Masculin	Milieu urbain		Prévention avec morsure	Non mentionné	3 doses	Oui	>=45
2021	Feminin	Milieu urbain		Suspicion de rage	Non mentionné	4 doses	Oui	5-14
2021	Masculin	Milieu urbain		Suspicion de rage	Non mentionné	4 doses	Oui	>=45
2021	Masculin	Milieu rural		Suspicion de rage	Non mentionné	4 doses	Oui	5-14
2021	Feminin	Milieu urbain		Suspicion de rage	Non mentionné	4 doses	Oui	15-29
2021	Masculin	Milieu urbain		Suspicion de rage	Non mentionné	2 doses	Non	30-44
2021	Feminin	Milieu urbain		Suspicion de rage	Non mentionné	4 doses	Oui	5-14
2021	Masculin	Milieu urbain		Prévention avec morsure	Non mentionné	3 doses	Oui	15-29
2021	Feminin	Milieu rural		Suspicion de rage	Non mentionné	4 doses	Oui	30-44
2021	Masculin	Milieu urbain		Suspicion de rage	Non mentionné	4 doses	Oui	5-14
2021	Masculin	Milieu urbain		Suspicion de rage	Non mentionné	4 doses	Oui	>=45
2021	Masculin	Milieu urbain		Suspicion de rage	Non mentionné	4 doses	Oui	<5
2021	Feminin	Milieu rural		Prévention avec morsure	Non mentionné	3 doses	Oui	5-14
2021	Masculin	Milieu urbain		Prévention avec morsure	Non mentionné	3 doses	Oui	15-29
2021	Masculin	Milieu urbain		Prévention avec morsure	Non mentionné	3 doses	Oui	5-14
2021	Masculin	Milieu urbain		Prévention avec morsure	Non mentionné	3 doses	Oui	5-14
2021	Feminin	Milieu urbain		Suspicion de rage	Non mentionné	4 doses	Oui	30-44
2021	Feminin	Milieu urbain		Suspicion de rage	Non mentionné	3 doses	Non	>=45
2021	Feminin	Milieu urbain		Suspicion de rage	Non mentionné	4 doses	Oui	30-44
2021	Masculin	Milieu urbain		Suspicion de rage	Non mentionné	4 doses	Oui	5-14
2021	Masculin	Milieu urbain		Suspicion de rage	Non mentionné	3 doses	Non	>=45
2021	Feminin	Milieu urbain		Suspicion de rage	Non mentionné	2 doses	Non	15-29
2021	Masculin	Milieu urbain		Suspicion de rage	Non mentionné	4 doses	Oui	30-44
2021	Masculin	Milieu urbain		Suspicion de rage	Non mentionné	2 doses	Non	30-44
2021	Masculin	Milieu urbain		Suspicion de rage	Non mentionné	4 doses	Oui	30-44
2021	Masculin	Milieu urbain		Suspicion de rage	Non mentionné	4 doses	Oui	5-14
2021	Feminin	Milieu urbain		Suspicion de rage	Non mentionné	4 doses	Oui	15-29
2021	Masculin	Milieu urbain		Suspicion de rage	Non mentionné	4 doses	Oui	5-14
2021	Masculin	Milieu urbain		Suspicion de rage	Non mentionné	4 doses	Oui	5-14
2021	Masculin	Milieu rural		Suspicion de rage	Non mentionné	3 doses	Non	<5
2021	Masculin	Milieu urbain		Suspicion de rage	Non mentionné	3 doses	Non	>=45
2021	Feminin	Milieu urbain		Prévention avec morsure	Non mentionné	3 doses	Oui	5-14
2021	Masculin	Milieu urbain		Suspicion de rage	Non mentionné	4 doses	Oui	<5
2021	Masculin	Milieu urbain		Prévention avec morsure	Non mentionné	3 doses	Oui	>=45
2021	Masculin	Milieu urbain		Suspicion de rage	Non mentionné	4 doses	Oui	15-29
2021	Masculin	Milieu urbain		Suspicion de rage	Non mentionné	4 doses	Oui	<5
2021	Feminin	Milieu rural		Suspicion de rage	Non mentionné	4 doses	Oui	>=45
2021	Masculin	Milieu rural		Suspicion de rage	Non mentionné	4 doses	Oui	30-44
2021	Feminin	Milieu urbain		Suspicion de rage	Non mentionné	4 doses	Oui	30-44
2021	Masculin	Milieu urbain		Suspicion de rage	Non mentionné	4 doses	Oui	30-44
2021	Feminin	Milieu urbain		Suspicion de rage	Non mentionné	4 doses	Oui	15-29
2021	Feminin	Milieu urbain		Suspicion de rage	Non mentionné	2 doses	Non	15-29
2021	Masculin	Milieu urbain		Suspicion de rage	Non mentionné	5 doses	Oui	5-14
2021	Feminin	Milieu urbain		Prévention avec morsure	Non mentionné	3 doses	Oui	5-14
2021	Masculin	Milieu urbain		Suspicion de rage	Non mentionné	4 doses	Oui	>=45
2021	Masculin	Milieu urbain		Suspicion de rage	Non mentionné	4 doses	Oui	>=45
2021	Masculin	Milieu urbain		Suspicion de rage	Non mentionné	2 doses	Non	30-44
2021	Masculin	Milieu urbain		Suspicion de rage	Non mentionné	4 doses	Oui	<5
2021	Masculin	Milieu urbain		Prévention avec morsure	Non mentionné	4 doses	Oui	>=45
2021	Masculin	Milieu urbain		Suspicion de rage	Non mentionné	4 doses	Oui	>=45
2021	Masculin	Milieu rural		Prévention avec morsure	Non mentionné	3 doses	Oui	5-14
2021	Feminin	Milieu urbain		Suspicion de rage	Non mentionné	3 doses	Non	30-44
2021	Masculin	Milieu rural		Suspicion de rage	Non mentionné	4 doses	Oui	5-14
2021	Masculin	Milieu urbain		Suspicion de rage	Non mentionné	4 doses	Oui	<5
2021	Feminin	Milieu urbain		Suspicion de rage	Non mentionné	4 doses	Oui	5-14
2021	Masculin	Milieu urbain		Suspicion de rage	Rage confirmée :	4 doses	Oui	5-14
2021	Masculin	Milieu urbain		Suspicion de rage	Non mentionné	4 doses	Oui	<5
2021	Masculin	Milieu rural		Suspicion de rage	Non mentionné	4 doses	Oui	5-14
2021	Masculin	Milieu urbain		Prévention avec morsure	Non mentionné	2 doses	Non	>=45
2021	Masculin	Milieu urbain		Suspicion de rage	Non mentionné	4 doses	Oui	<5
2021	Masculin	Milieu urbain		Suspicion de rage	Non mentionné	4 doses	Oui	5-14
2021	Feminin	Milieu urbain		Prévention avec morsure	Non mentionné	5 doses	Oui	15-29
2021	Masculin	Milieu urbain		Prévention avec morsure	Non mentionné	3 doses	Oui	<5
2021	Feminin	Milieu urbain		Suspicion de rage	Non mentionné	3 doses	Non	30-44
2021	Feminin	Milieu urbain		Suspicion de rage	Non mentionné	4 doses	Oui	5-14
2021	Masculin	Milieu urbain		Suspicion de rage	Non mentionné	4 doses	Oui	5-14
2021	Masculin	Milieu urbain		Prévention avec morsure	Non mentionné	3 doses	Oui	5-14
2021	Feminin	Milieu urbain		Suspicion de rage	Non mentionné	4 doses	Oui	>=45
2021	Masculin	Milieu urbain		Prévention avec morsure	Non mentionné	2 doses	Non	15-29
2021	Masculin	Milieu urbain		Prévention avec morsure	Non mentionné	3 doses	Oui	15-29
2021	Masculin	Milieu urbain		Suspicion de rage	Non mentionné	4 doses	Oui	30-44
2021	Masculin	Milieu urbain		Suspicion de rage	Non mentionné	4 doses	Oui	5-14
2021	Feminin	Milieu urbain		Suspicion de rage	Non mentionné	4 doses	Oui	15-29
2021	Masculin	Milieu urbain		Suspicion de rage	Non mentionné	4 doses	Oui	5-14
2021	Masculin	Milieu urbain		Suspicion de rage	Non mentionné	2 doses	Non	5-14
2021	Masculin	Milieu urbain		Suspicion de rage	Non mentionné	4 doses	Oui	5-14
2021	Masculin	Milieu urbain		Prévention avec morsure	Non mentionné	3 doses	Oui	5-14
2021	Masculin	Milieu urbain		Morsure à la tête	Non mentionné	4 doses	Oui	<5
2021	Masculin	Milieu urbain		Suspicion de rage	Non mentionné	5 doses	Oui	15-29
2021	Masculin	Milieu urbain		Suspicion de rage	Non mentionné	4 doses	Oui	5-14
2021	Masculin	Milieu rural		Suspicion de rage	Non mentionné	4 doses	Oui	5-14
2021	Masculin	Milieu urbain		Suspicion de rage	Non mentionné	2 doses	Non	15-29
2021	Masculin	Milieu urbain		Prévention avec morsure	Non mentionné	3 doses	Oui	5-14
2021	Masculin	Milieu urbain		Suspicion de rage	Non mentionné	2 doses	Non	5-14
2021	Masculin	Milieu urbain		Prévention avec morsure	Non mentionné	3 doses	Oui	>=45
2021	Feminin	Milieu rural		Suspicion de rage	Non mentionné	4 doses	Oui	>=45
2021	Feminin	Milieu urbain		Prévention avec morsure	Non mentionné	3 doses	Oui	5-14
2021	Masculin	Milieu urbain		Suspicion de rage	Non mentionné	4 doses	Oui	5-14
2021	Masculin	Milieu urbain		Suspicion de rage	Non mentionné	4 doses	Oui	5-14
2021	Masculin	Milieu urbain		Suspicion de rage	Non mentionné	4 doses	Oui	30-44
2021	Feminin	Milieu urbain		Prévention avec morsure	Non mentionné	3 doses	Oui	15-29
2021	Masculin	Milieu urbain		Suspicion de rage	Non mentionné	4 doses	Oui	<5
2021	Masculin	Milieu urbain		Suspicion de rage	Non mentionné	4 doses	Oui	15-29
2021	Masculin	Milieu urbain		Suspicion de rage	Non mentionné	4 doses	Oui	>=45
2021	Feminin	Milieu urbain		Suspicion de rage	Non mentionné	4 doses	Oui	5-14
2021	Feminin	Milieu urbain		Suspicion de rage	Non mentionné	4 doses	Oui	15-29
2021	Masculin	Milieu urbain		Suspicion de rage	Non mentionné	4 doses	Oui	5-14
2021	Feminin	Milieu urbain		Suspicion de rage	Non mentionné	4 doses	Oui	30-44
2021	Masculin	Milieu urbain		Suspicion de rage	Non mentionné	4 doses	Oui	5-14
2021	Masculin	Milieu urbain		Suspicion de rage	Non mentionné	4 doses	Oui	30-44
2021	Masculin	Milieu rural		Prévention avec morsure	Non mentionné	3 doses	Oui	5-14
2021	Masculin	Milieu urbain		Suspicion de rage	Non mentionné	3 doses	Oui	30-44
2021	Masculin	Milieu urbain		Prévention avec morsure	Non mentionné	3 doses	Oui	5-14
2021	Masculin	Milieu urbain		Suspicion de rage	Non mentionné	4 doses	Oui	5-14
2021	Masculin	Milieu rural		Prévention avec morsure	Non mentionné	3 doses	Oui	5-14
2021	Masculin	Milieu urbain		Suspicion de rage	Non mentionné	4 doses	Oui	>=45
2021	Feminin	Milieu rural		Suspicion de rage	Non mentionné	4 doses	Oui	30-44
2021	Feminin	Milieu urbain		Suspicion de rage	Non mentionné	4 doses	Oui	15-29
2021	Masculin	Milieu urbain		Suspicion de rage	Non mentionné	2 doses	Non	5-14
2021	Masculin	Milieu rural		Suspicion de rage	Non mentionné	3 doses	Non	>=45
2021	Feminin	Milieu urbain		Prévention avec morsure	Animal mort (de mort naturelle ou abattu)	4 doses	Oui	<5
2021	Masculin	Milieu urbain		Prévention avec morsure	Non mentionné	3 doses	Oui	5-14
2021	Masculin	Milieu urbain		Suspicion de rage	Non mentionné	4 doses	Oui	30-44
2021	Masculin	Milieu urbain		Prévention avec morsure	Non mentionné	3 doses	Oui	5-14
2021	Feminin	Milieu urbain		Suspicion de rage	Non mentionné	4 doses	Oui	15-29
2021	Feminin	Milieu urbain		Prévention avec morsure	Non mentionné	2 doses	Non	>=45
2021	Feminin	Milieu urbain		Suspicion de rage	Non mentionné	4 doses	Oui	<5
2021	Feminin	Milieu urbain		Suspicion de rage	Non mentionné	3 doses	Non	15-29
2021	Feminin	Milieu urbain		Suspicion de rage	Non mentionné	4 doses	Oui	15-29
2021	Masculin	Milieu urbain		Suspicion de rage	Non mentionné	4 doses	Oui	5-14
2021	Masculin	Milieu urbain		Suspicion de rage	Non mentionné	3 doses	Non	>=45
2021	Masculin	Milieu urbain		Suspicion de rage	Non mentionné	4 doses	Oui	<5
2021	Masculin	Milieu urbain		Prévention avec morsure	Non mentionné	3 doses	Oui	5-14
2021	Masculin	Milieu rural		Prévention avec morsure	Non mentionné	3 doses	Oui	5-14
2021	Masculin	Milieu rural		Prévention avec morsure	Non mentionné	3 doses	Oui	5-14
2021	Feminin	Milieu urbain		Suspicion de rage	Non mentionné	4 doses	Oui	30-44
2021	Feminin	Milieu urbain		Suspicion de rage	Non mentionné	4 doses	Oui	30-44
2021	Feminin	Milieu rural		Suspicion de rage	Non mentionné	4 doses	Oui	5-14
2021	Masculin	Milieu rural		Suspicion de rage	Non mentionné	5 doses	Oui	5-14
2021	Masculin	Milieu urbain		Suspicion de rage	Non mentionné	4 doses	Oui	>=45
2021	Masculin	Milieu urbain		Suspicion de rage	Non mentionné	3 doses	Non	15-29
2021	Feminin	Milieu urbain		Suspicion de rage	Non mentionné	4 doses	Oui	15-29
2021	Feminin	Milieu urbain		Suspicion de rage	Non mentionné	4 doses	Oui	5-14
2021	Feminin	Milieu urbain		Prévention avec morsure	Non mentionné	1 dose	Non	5-14
2021	Masculin	Milieu urbain		Suspicion de rage	Non mentionné	2 doses	Non	15-29
2021	Masculin	Milieu urbain		Prévention avec morsure	Non mentionné	3 doses	Oui	>=45
2021	Masculin	Milieu rural		Suspicion de rage	Non mentionné	4 doses	Oui	5-14
2021	Feminin	Milieu urbain		Suspicion de rage	Non mentionné	4 doses	Oui	30-44
2021	Feminin	Milieu urbain		Prévention avec morsure	Non mentionné	3 doses	Oui	>=45
2021	Feminin	Milieu urbain		Prévention avec morsure	Non mentionné	3 doses	Oui	15-29
2021	Masculin	Milieu urbain		Prévention avec morsure	Non mentionné	3 doses	Oui	5-14
2021	Masculin	Milieu urbain		Suspicion de rage	Non mentionné	4 doses	Oui	<5
2021	Masculin	Milieu urbain		Suspicion de rage	Non mentionné	4 doses	Oui	15-29
2021	Masculin	Milieu urbain		Suspicion de rage	Non mentionné	4 doses	Oui	30-44
2021	Feminin	Milieu urbain		Suspicion de rage	Non mentionné	4 doses	Oui	5-14
2021	Masculin	Milieu urbain		Suspicion de rage	Non mentionné	5 doses	Oui	>=45
2021	Masculin	Milieu urbain		Suspicion de rage	Non mentionné	2 doses	Non	30-44
2021	Masculin	Milieu urbain		Suspicion de rage	Non mentionné	4 doses	Oui	>=45
2021	Masculin	Milieu urbain		Suspicion de rage	Non mentionné	4 doses	Oui	30-44
2021	Masculin	Milieu urbain		Suspicion de rage	Non mentionné	4 doses	Oui	30-44
2021	Feminin	Milieu urbain		Suspicion de rage	Non mentionné	5 doses	Oui	15-29
2021	Masculin	Milieu urbain		Suspicion de rage	Non mentionné	2 doses	Non	15-29
2021	Masculin	Milieu urbain		Suspicion de rage	Non mentionné	3 doses	Non	5-14
2021	Feminin	Milieu urbain		Suspicion de rage	Non mentionné	4 doses	Oui	15-29
2021	Masculin	Milieu urbain		Suspicion de rage	Non mentionné	4 doses	Oui	>=45
2021	Masculin	Milieu urbain		Suspicion de rage	Non mentionné	4 doses	Oui	30-44
2021	Feminin	Milieu urbain		Morsure à la tête	Non mentionné	3 doses	Non	5-14
2021	Feminin	Milieu urbain		Prévention avec morsure	Non mentionné	3 doses	Oui	>=45
2021	Masculin	Milieu urbain		Morsure à la tête	Non mentionné	2 doses	Non	5-14
2021	Feminin	Milieu urbain		Suspicion de rage	Non mentionné	4 doses	Oui	>=45
2021	Feminin	Milieu urbain		Suspicion de rage	Non mentionné	4 doses	Oui	>=45
2021	Feminin	Milieu urbain		Suspicion de rage	Non mentionné	4 doses	Oui	5-14
2021	Masculin	Milieu urbain		Prévention avec morsure	Non mentionné	3 doses	Oui	5-14
2021	Masculin	Milieu rural		Suspicion de rage	Non mentionné	3 doses	Non	>=45
2021	Masculin	Milieu urbain		Suspicion de rage	Non mentionné	2 doses	Non	15-29
2021	Masculin	Milieu urbain		Suspicion de rage	Non mentionné	2 doses	Non	15-29
2021	Masculin	Milieu urbain		Suspicion de rage	Non mentionné	5 doses	Oui	<5
2021	Masculin	Milieu urbain		Suspicion de rage	Non mentionné	4 doses	Oui	5-14
2021	Feminin	Milieu urbain		Suspicion de rage	Non mentionné	2 doses	Non	15-29
2021	Masculin	Milieu urbain		Suspicion de rage	Non mentionné	3 doses	Non	30-44
2021	Feminin	Milieu urbain		Suspicion de rage	Non mentionné	4 doses	Oui	30-44
2021	Feminin	Milieu urbain		Prévention avec morsure	Non mentionné	3 doses	Oui	5-14
2021	Feminin	Milieu urbain		Prévention avec morsure	Non mentionné	3 doses	Oui	<5
2021	Masculin	Milieu urbain		Prévention avec morsure	Non mentionné	3 doses	Oui	5-14
2021	Masculin	Milieu urbain		Suspicion de rage	Non mentionné	4 doses	Oui	<5
2021	Feminin	Milieu urbain		Prévention avec morsure	Non mentionné	3 doses	Oui	15-29
2021	Masculin	Milieu urbain		Suspicion de rage	Rage confirmée :	4 doses	Oui	>=45
2021	Masculin	Milieu urbain		Prévention avec morsure	Non mentionné	3 doses	Oui	<5
2021	Feminin	Milieu urbain		Suspicion de rage	Non mentionné	4 doses	Oui	5-14
2021	Masculin	Milieu urbain		Prévention sans morsure	Non mentionné	3 doses	Oui	30-44
2021	Masculin	Milieu urbain		Suspicion de rage	Non mentionné	4 doses	Oui	30-44
2021	Feminin	Milieu urbain		Suspicion de rage	Non mentionné	4 doses	Oui	>=45
2021	Masculin	Milieu urbain		Prévention avec morsure	Non mentionné	3 doses	Oui	5-14
2021	Feminin	Milieu rural		Prévention avec morsure	Animal mort (de mort naturelle ou abattu)	5 doses	Oui	30-44
2021	Masculin	Milieu urbain		Prévention avec morsure	Animal mort (de mort naturelle ou abattu)	5 doses	Oui	15-29
2021	Feminin	Milieu urbain		Suspicion de rage	Non mentionné	4 doses	Oui	30-44
2021	Masculin	Milieu rural		Suspicion de rage	Non mentionné	3 doses	Non	5-14
2021	Feminin	Milieu urbain		Suspicion de rage	Non mentionné	4 doses	Oui	30-44
2021	Feminin	Milieu urbain		Prévention avec morsure	Non mentionné	3 doses	Oui	30-44
2021	Masculin	Milieu urbain		Suspicion de rage	Non mentionné	4 doses	Oui	30-44
2021	Masculin	Milieu urbain		Prévention avec morsure	Non mentionné	5 doses	Oui	15-29
2021	Masculin	Milieu urbain		Suspicion de rage	Non mentionné	3 doses	Non	5-14
2021	Masculin	Milieu urbain		Suspicion de rage	Non mentionné	4 doses	Oui	<5
2021	Masculin	Milieu urbain		Suspicion de rage	Non mentionné	4 doses	Oui	30-44
2021	Feminin	Milieu urbain		Suspicion de rage	Non mentionné	3 doses	Non	5-14
2021	Feminin	Milieu rural		Suspicion de rage	Non mentionné	4 doses	Oui	<5
2021	Masculin	Milieu urbain		Prévention avec morsure	Non mentionné	1 dose	Non	30-44
2021	Masculin	Milieu urbain		Suspicion de rage	Non mentionné	4 doses	Oui	<5
2021	Feminin	Milieu urbain		Suspicion de rage	Non mentionné	4 doses	Oui	30-44
2021	Feminin	Milieu urbain		Suspicion de rage	Non mentionné	4 doses	Oui	<5
2021	Feminin	Milieu urbain		Suspicion de rage	Non mentionné	4 doses	Oui	15-29
[truncated: 6,221 more rows]
